# Supplementary material for: DNA methylation landscapes from pig’s limbic structures underline regulatory mechanisms relevant for brain plasticity
Source: Sci Rep. 2022 Sep 29;12:16293. doi: 10.1038/s41598-022-20682-x (PMC9522933; doi:10.1038/s41598-022-20682-x)
Supplement: Supplementary file 1 — Supplementary Tables. [file 41598_2022_20682_MOESM1_ESM.xlsx]

## Sheet: S1_summary_mapping
DNA methylation landscapes from pig’s limbic structures underline regulatory mechanisms relevant for brain plasticity
Alvaro Perdomo-Sabogal1, Nares Trakooljul1, Frieder Hadlich1, Eduard Murani1, Klaus Wimmers1,2, and Siriluck Ponsuksili1*
Table S1. RRBS sequencing statistics. Numer of reads are presented in millions
Sample	Total Reads	Total Passed QC	Mapped	mapping efficiency
NN2900	29.3422	29.3422	23.3021	79.4151
Hip2897	22.802	22.802	18.23	79.9494
Amy2789	43.7818	43.7818	36.4881	83.3409
Hypo2793	37.5085	37.5085	30.9436	82.4976
Hypo2594	42.6433	42.6433	34.8778	81.7896
Amy2639	35.6407	35.6407	29.3514	82.3536
Hypo2635	36.9561	36.9561	28.2639	76.4798
Hip2793	36.1147	36.1147	29.2278	80.9305
Amy2635	32.664	32.664	26.0829	79.8523
NN2593	22.8298	22.8298	17.4635	76.4944
NN2897	28.568	28.568	22.4838	78.7025
Amy2857	43.3179	43.3179	34.6713	80.0392
NN2797	26.2761	26.2761	20.4506	77.8299
Hypo2915	34.9005	34.9005	28.2	80.8012
Hip2915	33.8728	33.8728	27.7731	81.9922
Hypo2797	37.9188	37.9188	31.3633	82.7119
NN2789	32.0221	32.0221	24.5553	76.6824
Hip2894	29.1845	29.1845	23.1931	79.4707
Hip2635	31.8034	31.8034	25.1774	79.1657
Amy2894	45.35	45.35	36.0854	79.5708
NN2579	26.7902	26.7902	20.6722	77.1634
NN2611	38.1753	38.1753	29.6303	77.6164
Amy2897	28.2873	28.2873	23.4983	83.0702
Amy2965	23.764	23.764	18.4355	77.5775
Hip2639	34.5336	34.5336	27.7551	80.3714
Hypo2639	34.6593	34.6593	27.5962	79.6213
Hip2611	32.0652	32.0652	26.146	81.5399
NN2894	34.4527	34.4527	27.0717	78.5767
Hypo2965	37.3612	37.3612	30.1773	80.7718
NN2594	29.4512	29.4512	24.4001	82.8493
Hip2965	37.4066	37.4066	30.0084	80.2223
Hypo2611	37.3171	37.3171	29.6654	79.4957
NN2965	39.0276	39.0276	30.4879	78.1189
NN2835	27.7322	27.7322	21.3338	76.9282
Amy2593	31.9203	31.9203	24.9499	78.1633
NN2639	36.9463	36.9463	28.038	75.8885
Hip2594	34.5348	34.5348	27.0758	78.4015
Amy2797	42.0804	42.0804	34.8915	82.9162
Hypo2579	35.8179	35.8179	28.7436	80.2493
Hypo2857	35.7394	35.7394	28.9749	81.0727
Hypo2593	37.697	37.697	29.2977	77.7187
Amy2793	29.7052	29.7052	22.9804	77.3617
Amy2978	35.2881	35.2881	29.4545	83.4687
Hip2016	31.0321	31.0321	23.8669	76.9104
Hip2562	28.8333	28.8333	20.9291	72.5867
NN2016	25.8735	25.8735	19.534	75.4982
NN2915	44.3132	44.3132	36.0583	81.3714
Hip2593	33.2614	33.2614	26.3655	79.2674
Hypo2789	42.9082	42.9082	34.2039	79.7141
Amy2611	34.588	34.588	25.2525	73.0094
Amy2579	23.2737	23.2737	17.4733	75.0775
NN2635	36.1409	36.1409	27.9508	77.3384
Hip2790	36.5198	36.5198	28.8129	78.8968
Hip2797	32.0625	32.0625	26.2146	81.7609
Hip2835	33.4754	33.4754	26.8273	80.1405
NN2562	29.1405	29.1405	21.6931	74.4432
Hypo2894	43.7126	43.7126	34.3242	78.5224
NN2793	28.8348	28.8348	22.3638	77.5585
Hypo2562	31.6992	31.6992	24.0939	76.0078
Amy2594	36.315	36.315	27.3358	75.2741
NN2790	27.3384	27.3384	20.1328	73.6428
Hip2789	47.9361	47.9361	39.0571	81.4774
Amy2790	32.7618	32.7618	25.3437	77.3575
Amy2016	24.2962	24.2962	18.5466	76.3356
Amy2915	25.4581	25.4581	20.1829	79.2788
Hypo2900	39.8398	39.8398	32.0554	80.4608
Hypo2978	46.2902	46.2902	37.2685	80.5106
Amy2900	29.2069	29.2069	23.0131	78.7934
Hip2857	36.7559	36.7559	29.5205	80.3149
Hip2978	45.7518	45.7518	36.0723	78.8436
Amy2562	21.1225	21.1225	15.9041	75.2947
Hypo2016	35.1578	35.1578	29.0656	82.6716
Amy2835	43.5967	43.5967	34.7129	79.6226
NN2857	41.612	41.612	32.9687	79.2289
Hypo2835	47.1175	47.1175	37.0508	78.6349
Hip2579	34.5727	34.5727	26.7385	77.3399
Hypo2897	47.7497	47.7497	38.8041	81.2656
Hip2900	30.1502	30.1502	24.3445	80.744

## Sheet: S2_Diff_met_nofilter_CpGs
DNA methylation landscapes from pig’s limbic structures underline regulatory mechanisms relevant for brain plasticity
Alvaro Perdomo-Sabogal1, Nares Trakooljul1, Frieder Hadlich1, Eduard Murani1, Klaus Wimmers1,2, and Siriluck Ponsuksili1*
Table S2. Differentially methylated CpG across four tissues: hypothalamus, hippocampus, amygdala, and Adrenal gland
seqnames	start	strand	pvalue	qvalue	meth.diff	CpG
AEMK02000139.1	6171	+	0.0429466	0.315563	7.20629	CpG_1
AEMK02000139.1	6190	+	0.795847	0.89022	6.08332	CpG_2
AEMK02000175.1	121819	-	0.134575	0.53864	1.84109	CpG_3
AEMK02000175.1	121827	-	0.12254	0.518267	10.5004	CpG_4
AEMK02000175.1	121848	-	0.12501	0.522895	7.28889	CpG_5
AEMK02000175.1	121855	-	0.568647	0.848249	2.29862	CpG_6
AEMK02000189.1	37899	+	0.593522	0.853845	8.05442	CpG_7
AEMK02000189.1	37936	+	0.967014	0.910423	0.283286	CpG_8
AEMK02000189.1	70846	+	0.472113	0.819073	13.4157	CpG_9
AEMK02000189.1	70858	+	0.407918	0.789873	6.623	CpG_10
AEMK02000189.1	70886	+	0.0350238	0.280084	15.414	CpG_11
AEMK02000234.1	29257	+	0.124729	0.522441	3.06792	CpG_12
AEMK02000234.1	29258	-	0.0739167	0.427772	3.4938	CpG_13
AEMK02000234.1	29335	+	0.186738	0.619746	1.3273	CpG_14
AEMK02000247.1	484	-	0.0332264	0.271586	2.62047	CpG_15
AEMK02000247.1	486	-	0.97471	0.910423	0.546521	CpG_16
AEMK02000247.1	493	-	0.338964	0.747615	1.70733	CpG_17
AEMK02000247.1	498	-	0.122229	0.517518	1.09442	CpG_18
AEMK02000247.1	506	-	0.674421	0.868811	0.355138	CpG_19
AEMK02000247.1	515	-	0.138122	0.543888	2.02903	CpG_20
AEMK02000247.1	518	-	0.231626	0.6649	1.31561	CpG_21
AEMK02000247.1	522	-	0.402676	0.786734	0.897745	CpG_22
AEMK02000247.1	546	-	0.344105	0.75108	1.20738	CpG_23
AEMK02000247.1	549	-	0.172216	0.600399	0.677751	CpG_24
AEMK02000247.1	3061	+	0.00486767	0.0710126	5.55556	CpG_25
AEMK02000247.1	3063	+	3.27051e-05	0.000956797	10.0701	CpG_26
AEMK02000247.1	3074	+	0.000290004	0.00669141	12.8651	CpG_27
AEMK02000247.1	3083	+	0.0187073	0.190724	7.56874	CpG_28
AEMK02000247.1	3087	+	0.0018523	0.0324269	7.85121	CpG_29
AEMK02000247.1	5177	+	0.721255	0.878082	4.70339	CpG_30
AEMK02000247.1	5180	+	0.524217	0.836406	2.99281	CpG_31
AEMK02000247.1	5198	+	0.910994	0.906022	2.96003	CpG_32
AEMK02000247.1	5258	+	0.378013	0.77389	0.864348	CpG_33
AEMK02000247.1	5713	-	0.476045	0.820645	1.8216	CpG_34
AEMK02000247.1	8421	-	0.210774	0.648202	0.928186	CpG_35
AEMK02000247.1	8436	+	0.833219	0.897221	0.584772	CpG_36
AEMK02000247.1	8437	-	0.124964	0.522826	2.18595	CpG_37
AEMK02000247.1	8447	+	0.91614	0.906022	1.27581	CpG_38
AEMK02000247.1	8448	-	0.793062	0.889742	0.997412	CpG_39
AEMK02000247.1	8451	+	0.675482	0.869336	0.51041	CpG_40
AEMK02000247.1	8452	-	0.76597	0.885467	0.905265	CpG_41
AEMK02000247.1	8453	+	0.991973	0.910423	0.688751	CpG_42
AEMK02000247.1	8454	-	0.859788	0.899893	0.335834	CpG_43
AEMK02000247.1	8460	+	0.971083	0.910423	1.13409	CpG_44
AEMK02000247.1	8461	-	0.184201	0.617102	0.882391	CpG_45
AEMK02000247.1	8466	+	0.445036	0.807895	1.05973	CpG_46
AEMK02000247.1	8467	-	0.670706	0.868429	0.471623	CpG_47
AEMK02000247.1	8479	+	0.143503	0.552317	0.815611	CpG_48
AEMK02000247.1	8480	-	0.723649	0.878659	0.42495	CpG_49
AEMK02000247.1	8485	+	0.384846	0.777442	0.715211	CpG_50
AEMK02000247.1	8486	-	0.43617	0.804084	4.41318	CpG_51
AEMK02000247.1	8488	+	0.7937	0.889936	0.497695	CpG_52
AEMK02000247.1	8489	-	0.344565	0.751515	5.32507	CpG_53
AEMK02000247.1	8500	+	0.0453434	0.325497	1.18004	CpG_54
AEMK02000247.1	8518	-	0.88976	0.902441	0.849487	CpG_55
AEMK02000247.1	8539	+	0.192916	0.62847	0.805861	CpG_56
AEMK02000247.1	8540	-	0.569264	0.848396	0.259386	CpG_57
AEMK02000247.1	8554	+	0.733842	0.88052	1.53921	CpG_58
AEMK02000247.1	8555	-	0.000501227	0.0106904	4.23617	CpG_59
AEMK02000247.1	8564	+	0.16859	0.594271	0.84091	CpG_60
AEMK02000247.1	8565	-	0.181096	0.61363	0.694766	CpG_61
AEMK02000247.1	8571	+	0.212859	0.649649	2.7692	CpG_62
AEMK02000247.1	8572	-	0.00356946	0.055147	3.72811	CpG_63
AEMK02000247.1	8582	+	0.207822	0.645585	0.959831	CpG_64
AEMK02000247.1	8583	-	0.0484651	0.337488	1.76664	CpG_65
AEMK02000247.1	8584	+	0.00837817	0.108331	2.01986	CpG_66
AEMK02000247.1	8585	-	0.924225	0.90705	0.591575	CpG_67
AEMK02000247.1	8643	-	0.36217	0.762462	0.691367	CpG_68
AEMK02000247.1	8647	-	0.159599	0.57978	1.12317	CpG_69
AEMK02000247.1	8654	-	0.0250816	0.229995	1.47186	CpG_70
AEMK02000247.1	8678	-	0.37777	0.773662	1.26263	CpG_71
AEMK02000247.1	8688	-	0.734136	0.880578	0.378873	CpG_72
AEMK02000247.1	8691	-	0.102329	0.488847	1.18841	CpG_73
AEMK02000247.1	8693	-	0.0370006	0.288925	2.26426	CpG_74
AEMK02000247.1	8709	-	0.179642	0.611716	1.27793	CpG_75
AEMK02000247.1	8712	-	0.537227	0.84036	0.489486	CpG_76
AEMK02000247.1	8714	-	0.928792	0.907818	1.08921	CpG_77
AEMK02000247.1	8717	-	0.718001	0.877261	0.933728	CpG_78
AEMK02000247.1	8723	-	0.953444	0.910423	0.594922	CpG_79
AEMK02000247.1	10016	-	0.17289	0.600821	2.84937	CpG_80
AEMK02000247.1	10063	+	0.432122	0.802202	1.58987	CpG_81
AEMK02000247.1	10064	-	0.788304	0.889334	2.05932	CpG_82
AEMK02000247.1	10078	+	0.394742	0.782439	1.01692	CpG_83
AEMK02000247.1	11574	+	0.0542854	0.36094	1.67716	CpG_84
AEMK02000247.1	11628	+	0.076504	0.433906	2.99353	CpG_85
AEMK02000247.1	11653	+	0.0643486	0.39877	1.36177	CpG_86
AEMK02000247.1	11722	+	0.237739	0.668432	2.70531	CpG_87
AEMK02000247.1	11733	+	0.0249794	0.229474	3.32791	CpG_88
AEMK02000247.1	11737	+	0.179023	0.610972	1.25681	CpG_89
AEMK02000247.1	11744	+	0.0674463	0.409432	1.83414	CpG_90
AEMK02000247.1	11760	+	0.669257	0.868191	0.756842	CpG_91
AEMK02000247.1	11767	+	0.369334	0.767636	2.27767	CpG_92
AEMK02000247.1	12061	+	0.716259	0.876911	4.28378	CpG_93
AEMK02000247.1	12062	-	1	0.910423	0	CpG_94
AEMK02000247.1	12063	+	0.329356	0.740287	1.04885	CpG_95
AEMK02000247.1	12064	-	0.626996	0.860889	0.822869	CpG_96
AEMK02000247.1	12090	-	0.947737	0.910423	0.19499	CpG_97
AEMK02000247.1	12097	+	0.851538	0.899372	1.01772	CpG_98
AEMK02000247.1	12098	-	0.14674	0.558074	1.10817	CpG_99
AEMK02000247.1	12103	+	0.689737	0.872508	0.241102	CpG_100
AEMK02000247.1	12104	-	0.544594	0.841798	0.410915	CpG_101
AEMK02000247.1	12109	+	0.0215676	0.209411	1.8849	CpG_102
AEMK02000247.1	12110	-	0.107389	0.497371	1.6883	CpG_103
AEMK02000247.1	12114	+	3.11232e-05	0.000917385	2.93629	CpG_104
AEMK02000247.1	12115	-	0.826628	0.895998	0.291544	CpG_105
AEMK02000247.1	12117	+	0.393525	0.781724	5.96258	CpG_106
AEMK02000247.1	12199	-	0.608267	0.857652	0.536859	CpG_107
AEMK02000247.1	12205	-	0.999146	0.910423	0.958354	CpG_108
AEMK02000247.1	12210	-	0.115439	0.508198	1.473	CpG_109
AEMK02000247.1	12221	-	0.0779583	0.437111	0.776152	CpG_110
AEMK02000247.1	12222	+	0.138131	0.543888	2.14467	CpG_111
AEMK02000247.1	12223	-	0.0220585	0.212265	2.00751	CpG_112
AEMK02000247.1	12226	+	0.92172	0.906465	0.803218	CpG_113
AEMK02000247.1	12227	-	0.0729731	0.425967	1.12027	CpG_114
AEMK02000247.1	12228	+	0.221662	0.657309	0.988712	CpG_115
AEMK02000247.1	12229	-	0.772577	0.886451	0.390147	CpG_116
AEMK02000247.1	12231	+	0.0870896	0.458171	1.78436	CpG_117
AEMK02000247.1	12232	-	0.263755	0.688096	0.763855	CpG_118
AEMK02000247.1	12234	-	0.111371	0.502772	1.41483	CpG_119
AEMK02000247.1	12237	-	0.536991	0.840204	0.555319	CpG_120
AEMK02000247.1	12239	-	0.765822	0.885456	0.16535	CpG_121
AEMK02000247.1	12252	-	0.128885	0.529623	1.03814	CpG_122
AEMK02000247.1	12262	-	0.915828	0.906022	0.38835	CpG_123
AEMK02000247.1	12271	-	0.55032	0.84265	0.275674	CpG_124
AEMK02000247.1	12367	-	0.776811	0.887053	0.892168	CpG_125
AEMK02000247.1	12371	+	0.593169	0.853785	1.10968	CpG_126
AEMK02000247.1	12372	-	0.818859	0.894377	0.682715	CpG_127
AEMK02000247.1	12377	+	0.448819	0.809421	0.928535	CpG_128
AEMK02000247.1	12378	-	0.307468	0.722634	1.46751	CpG_129
AEMK02000247.1	12383	+	0.715807	0.876911	0.334111	CpG_130
AEMK02000247.1	12384	-	0.29994	0.716795	1.6018	CpG_131
AEMK02000247.1	12386	+	0.756485	0.883358	1.33707	CpG_132
AEMK02000247.1	12387	-	0.968125	0.910423	0.8693	CpG_133
AEMK02000247.1	12395	+	0.482872	0.823476	3.04962	CpG_134
AEMK02000247.1	12396	-	0.707215	0.875585	0.831818	CpG_135
AEMK02000247.1	12402	+	0.326294	0.738285	1.30834	CpG_136
AEMK02000247.1	12403	-	0.135513	0.540227	1.33326	CpG_137
AEMK02000247.1	12404	+	0.0842211	0.451746	1.29683	CpG_138
AEMK02000247.1	12405	-	0.614677	0.858501	0.955553	CpG_139
AEMK02000247.1	12407	+	0.178014	0.609045	0.969478	CpG_140
AEMK02000247.1	12408	-	0.146262	0.55702	1.31479	CpG_141
AEMK02000247.1	12414	-	0.233127	0.6653	1.30519	CpG_142
AEMK02000247.1	12417	+	0.963975	0.910423	0.300203	CpG_143
AEMK02000247.1	12418	-	0.543768	0.841483	0.775473	CpG_144
AEMK02000247.1	12435	+	0.636585	0.862344	1.61214	CpG_145
AEMK02000247.1	12436	-	0.0703228	0.418383	1.29447	CpG_146
AEMK02000247.1	12443	+	0.609783	0.857772	1.04775	CpG_147
AEMK02000247.1	12444	-	0.00183344	0.0322102	1.96378	CpG_148
AEMK02000247.1	12452	+	0.378483	0.774196	1.03758	CpG_149
AEMK02000247.1	12453	-	0.195263	0.631364	0.567418	CpG_150
AEMK02000247.1	12458	+	0.153873	0.570246	2.60226	CpG_151
AEMK02000247.1	12459	-	0.172721	0.600704	0.954192	CpG_152
AEMK02000247.1	12463	+	0.788584	0.889366	1.00235	CpG_153
AEMK02000247.1	12464	-	0.0171284	0.179581	1.31063	CpG_154
AEMK02000247.1	12472	+	0.490201	0.826941	0.763685	CpG_155
AEMK02000247.1	12473	-	0.582707	0.851275	0.74115	CpG_156
AEMK02000247.1	12476	+	0.0418958	0.310977	2.15694	CpG_157
AEMK02000247.1	12477	-	0.530064	0.838261	1.23697	CpG_158
AEMK02000247.1	12479	+	0.876184	0.900886	0.43564	CpG_159
AEMK02000247.1	12480	-	0.252807	0.67906	1.16436	CpG_160
AEMK02000247.1	12483	+	0.930695	0.908148	1.98092	CpG_161
AEMK02000247.1	12484	-	0.203244	0.641587	3.33818	CpG_162
AEMK02000247.1	12496	+	0.883971	0.901754	0.829948	CpG_163
AEMK02000247.1	13358	-	0.491244	0.82737	0.503093	CpG_164
AEMK02000247.1	13395	-	0.42699	0.799092	2.93512	CpG_165
AEMK02000247.1	14886	-	0.725379	0.878942	0.229211	CpG_166
AEMK02000247.1	14929	+	0.548873	0.842318	1.41569	CpG_167
AEMK02000247.1	14930	-	0.680295	0.87038	4.0375	CpG_168
AEMK02000247.1	14935	+	0.826427	0.895998	1.15824	CpG_169
AEMK02000247.1	15457	-	0.619667	0.859115	1.71641	CpG_170
AEMK02000247.1	15459	-	0.868161	0.900466	1.24203	CpG_171
AEMK02000247.1	15462	-	0.951489	0.910423	0.701503	CpG_172
AEMK02000247.1	15469	-	0.0988047	0.483023	1.60016	CpG_173
AEMK02000247.1	15482	-	0.837477	0.897898	0.439646	CpG_174
AEMK02000247.1	19952	-	0.404382	0.788037	0.915332	CpG_175
AEMK02000247.1	20000	-	0.56737	0.847952	0.818415	CpG_176
AEMK02000247.1	20025	-	0.801576	0.891212	0.90756	CpG_177
AEMK02000247.1	20098	-	0.816542	0.893968	0.261188	CpG_178
AEMK02000247.1	20118	-	0.377134	0.773255	1.34627	CpG_179
AEMK02000247.1	20122	-	0.227435	0.66173	1.66157	CpG_180
AEMK02000247.1	20132	+	0.477654	0.821468	0.838991	CpG_181
AEMK02000247.1	20377	-	0.75983	0.884075	0.238013	CpG_182
AEMK02000247.1	20389	-	0.644881	0.863223	0.481684	CpG_183
AEMK02000247.1	20398	-	0.538479	0.840381	0.736129	CpG_184
AEMK02000247.1	20405	-	0.616118	0.858671	1.58601	CpG_185
AEMK02000247.1	20416	-	0.54401	0.841643	0.364729	CpG_186
AEMK02000247.1	20425	-	0.0744488	0.428636	1.81281	CpG_187
AEMK02000247.1	20445	-	0.979381	0.910423	1.86082	CpG_188
AEMK02000247.1	21955	+	0.614767	0.858501	0.948825	CpG_189
AEMK02000247.1	21962	+	0.30539	0.721159	1.47748	CpG_190
AEMK02000247.1	21964	+	0.991748	0.910423	1.258	CpG_191
AEMK02000247.1	21973	+	0.185883	0.619184	3.23738	CpG_192
AEMK02000247.1	21996	+	0.771116	0.886335	1.67379	CpG_193
AEMK02000247.1	22381	+	0.0712166	0.421212	6.66686	CpG_194
AEMK02000247.1	22404	+	0.362918	0.76319	5.03532	CpG_195
AEMK02000247.1	22411	+	0.304938	0.720775	1.96524	CpG_196
AEMK02000247.1	22414	+	0.870318	0.90073	1.53209	CpG_197
AEMK02000247.1	22436	+	0.757585	0.883616	0.468671	CpG_198
AEMK02000247.1	22437	-	0.568416	0.848118	0.494496	CpG_199
AEMK02000247.1	22495	+	0.908679	0.905704	0.222537	CpG_200
AEMK02000247.1	22496	-	0.306125	0.721622	2.37682	CpG_201
AEMK02000247.1	22511	+	0.377106	0.773255	0.591882	CpG_202
AEMK02000247.1	22531	+	0.0998258	0.48474	0.489045	CpG_203
AEMK02000247.1	22532	-	0.639058	0.862572	0.651994	CpG_204
AEMK02000247.1	22541	+	0.334253	0.744881	0.370058	CpG_205
AEMK02000247.1	22542	-	0.867264	0.900466	0.31395	CpG_206
AEMK02000247.1	22565	+	0.898995	0.903974	0.467667	CpG_207
AEMK02000247.1	22566	-	0.304621	0.7203	1.09507	CpG_208
AEMK02000247.1	22568	+	0.164597	0.58881	0.886782	CpG_209
AEMK02000247.1	22569	-	0.914321	0.906022	1.70993	CpG_210
AEMK02000247.1	22582	+	0.165859	0.590587	1.11672	CpG_211
AEMK02000247.1	25599	-	0.00533877	0.0762187	22.6147	CpG_212
AEMK02000258.1	299669	+	0.420266	0.795751	0.562558	CpG_213
AEMK02000258.1	299679	+	0.987805	0.910423	0.32164	CpG_214
AEMK02000258.1	299692	+	0.308353	0.723409	1.65792	CpG_215
AEMK02000258.1	299792	+	0.671902	0.86864	0.328042	CpG_216
AEMK02000258.1	299801	+	0.641266	0.862623	0.279928	CpG_217
AEMK02000258.1	299809	+	0.767056	0.885818	1.19246	CpG_218
AEMK02000258.1	299825	+	0.882172	0.901414	0.58014	CpG_219
AEMK02000258.1	299827	+	0.711436	0.876061	0.262769	CpG_220
AEMK02000258.1	299833	+	0.804046	0.891737	0.7054	CpG_221
AEMK02000261.1	94033	+	0.183978	0.616838	7.93651	CpG_222
AEMK02000261.1	94049	+	0.203415	0.641615	6.42049	CpG_223
AEMK02000264.1	114471	-	0.418084	0.794609	3.2462	CpG_224
AEMK02000264.1	114501	+	0.272873	0.695239	0.559755	CpG_225
AEMK02000264.1	114502	-	0.500209	0.830523	0.341506	CpG_226
AEMK02000264.1	114505	+	0.491913	0.82758	0.296314	CpG_227
AEMK02000264.1	114506	-	0.613567	0.858501	0.507431	CpG_228
AEMK02000264.1	114509	+	0.692099	0.873021	0.823045	CpG_229
AEMK02000264.1	114510	-	0.711509	0.876092	0.456196	CpG_230
AEMK02000264.1	114516	+	0.457309	0.81328	0.411523	CpG_231
AEMK02000264.1	114517	-	0.412988	0.792435	0.434788	CpG_232
AEMK02000264.1	114532	+	0.586776	0.851982	0.262564	CpG_233
AEMK02000264.1	114533	-	0.0950039	0.47517	0.7236	CpG_234
AEMK02000264.1	114540	+	0.805711	0.891961	0.905936	CpG_235
AEMK02000264.1	139232	-	0.995892	0.910423	1.03805	CpG_236
AEMK02000264.1	139241	-	0.739145	0.881472	0.183824	CpG_237
AEMK02000264.1	139259	-	0.412947	0.792435	0.253165	CpG_238
AEMK02000264.1	139264	-	0.736655	0.88115	0.186916	CpG_239
AEMK02000264.1	139273	-	0.738361	0.881472	0.184843	CpG_240
AEMK02000264.1	139277	-	0.0767771	0.434721	0.253165	CpG_241
AEMK02000264.1	139665	+	0.0735601	0.42706	1.42598	CpG_242
AEMK02000264.1	139671	+	0.104439	0.491619	1.45174	CpG_243
AEMK02000264.1	139701	+	0.320984	0.73376	0.853952	CpG_244
AEMK02000264.1	183658	+	0.548088	0.842307	0.267814	CpG_245
AEMK02000264.1	183664	+	0.965554	0.910423	0.512664	CpG_246
AEMK02000264.1	183688	+	0.791539	0.889654	0.4158	CpG_247
AEMK02000264.1	183690	+	0.61152	0.858088	0.623701	CpG_248
AEMK02000264.1	183701	+	0.618689	0.859115	3.83197	CpG_249
AEMK02000264.1	229278	-	0.588944	0.852324	2.56333	CpG_250
AEMK02000264.1	229316	-	0.000251901	0.00589933	17.6483	CpG_251
AEMK02000297.1	103018	-	0.725961	0.879144	0.797703	CpG_252
AEMK02000297.1	103023	-	0.605646	0.85709	1.3089	CpG_253
AEMK02000297.1	103031	-	0.680919	0.870578	0.78125	CpG_254
AEMK02000297.1	103043	-	0.515078	0.834586	1.62162	CpG_255
AEMK02000297.1	103056	-	0.473916	0.819838	2.03371	CpG_256
AEMK02000297.1	103069	-	0.9407	0.909346	1.03627	CpG_257
AEMK02000297.1	103073	-	0.599838	0.855622	1.30548	CpG_258
AEMK02000324.1	353866	-	0.106352	0.495252	2.10961	CpG_259
AEMK02000324.1	353877	-	0.126628	0.525603	1.15274	CpG_260
AEMK02000324.1	353882	-	0.158987	0.578451	0.576369	CpG_261
AEMK02000324.1	353884	-	0.161682	0.583615	0.576369	CpG_262
AEMK02000324.1	353886	-	0.877982	0.900886	0.117205	CpG_263
AEMK02000324.1	353890	-	0.737996	0.881472	0.290698	CpG_264
AEMK02000324.1	353893	-	1	0.910423	0	CpG_265
AEMK02000324.1	353901	-	0.38693	0.778359	0.289017	CpG_266
AEMK02000324.1	353904	-	0.660905	0.865996	0.289855	CpG_267
AEMK02000328.1	35972	+	0.505733	0.832306	1.42566	CpG_268
AEMK02000328.1	35999	+	0.87914	0.901053	1.37764	CpG_269
AEMK02000328.1	36012	+	0.6546	0.864915	1.15498	CpG_270
AEMK02000328.1	36019	+	0.135766	0.540529	2.06951	CpG_271
AEMK02000328.1	161790	-	0.620094	0.859131	1.19332	CpG_272
AEMK02000328.1	161797	-	0.547575	0.842157	1.41176	CpG_273
AEMK02000328.1	161813	-	0.41573	0.793337	0.954654	CpG_274
AEMK02000328.1	161817	-	0.474668	0.820117	0.914424	CpG_275
AEMK02000328.1	161820	-	0.320873	0.733745	1.64706	CpG_276
AEMK02000328.1	161828	-	0.09515	0.475419	0.71599	CpG_277
AEMK02000328.1	240793	+	0.683836	0.871003	0.933944	CpG_278
AEMK02000328.1	240807	+	0.786191	0.888866	1.22205	CpG_279
AEMK02000328.1	312439	+	0.850148	0.899061	0.475059	CpG_280
AEMK02000328.1	312445	+	0.415629	0.793337	0.669643	CpG_281
AEMK02000328.1	312452	+	0.863775	0.900211	0.635593	CpG_282
AEMK02000328.1	312463	+	0.887879	0.902045	0.630252	CpG_283
AEMK02000328.1	312470	+	0.8628	0.900087	0.431965	CpG_284
AEMK02000328.1	354312	+	0.676196	0.869476	3.47319	CpG_285
AEMK02000328.1	354364	+	0.963411	0.910423	1.48617	CpG_286
AEMK02000328.1	495842	-	0.0354045	0.28177	7.03948	CpG_287
AEMK02000328.1	495856	-	0.540766	0.840856	1.57492	CpG_288
AEMK02000328.1	579856	-	0.275616	0.697419	2.34124	CpG_289
AEMK02000328.1	607370	-	0.0784751	0.438139	6.78341	CpG_290
AEMK02000328.1	607420	-	1.93831e-12	2.2658e-10	20.1517	CpG_291
AEMK02000328.1	630477	+	0.582521	0.851207	1.12463	CpG_292
AEMK02000328.1	630484	+	0.125491	0.523587	1.36237	CpG_293
AEMK02000328.1	630492	+	0.666447	0.867596	0.639523	CpG_294
AEMK02000328.1	630509	+	0.595511	0.854135	2.16358	CpG_295
AEMK02000328.1	686249	-	0.0673815	0.409176	3.16494	CpG_296
AEMK02000328.1	686267	-	0.783847	0.888661	4.42879	CpG_297
AEMK02000328.1	723309	-	0.67127	0.868617	0.588506	CpG_298
AEMK02000328.1	723341	-	0.000290303	0.00669548	11.2918	CpG_299
AEMK02000341.1	152047	-	0.778955	0.88743	4.05847	CpG_300
AEMK02000341.1	152074	-	0.855674	0.89974	7.58726	CpG_301
AEMK02000341.1	152095	-	0.299774	0.716701	3.99553	CpG_302
AEMK02000361.1	320765	+	0.533804	0.839786	3.66854	CpG_303
AEMK02000361.1	792704	+	0.00490849	0.071406	17.1586	CpG_304
AEMK02000361.1	792743	+	0.217151	0.652661	5.51666	CpG_305
AEMK02000361.1	1820017	+	0.257948	0.683206	0.811359	CpG_306
AEMK02000361.1	1820025	+	0.6171	0.858789	1.01626	CpG_307
AEMK02000361.1	1820028	+	0.908966	0.905828	0.803213	CpG_308
AEMK02000361.1	1820078	+	0.50966	0.832842	4.77051	CpG_309
AEMK02000361.1	1889324	+	0.437603	0.804307	3.26232	CpG_310
AEMK02000361.1	1889365	+	0.483049	0.82354	3.33969	CpG_311
AEMK02000361.1	1954781	-	0.775651	0.887053	0.985099	CpG_312
AEMK02000361.1	1954796	-	0.576904	0.849982	0.267243	CpG_313
AEMK02000361.1	1954798	-	0.755241	0.883248	0.421053	CpG_314
AEMK02000361.1	1954800	-	0.617998	0.858937	0.266357	CpG_315
AEMK02000361.1	1954807	-	0.655983	0.865103	0.529548	CpG_316
AEMK02000361.1	1954811	-	0.260551	0.684942	0.528178	CpG_317
AEMK02000361.1	1954817	-	0.352688	0.756265	0.532713	CpG_318
AEMK02000361.1	1954820	-	0.566416	0.847452	0.524587	CpG_319
AEMK02000361.1	1954828	-	0.269096	0.692298	0.814487	CpG_320
AEMK02000361.1	2087321	+	0.969177	0.910423	0.671473	CpG_321
AEMK02000361.1	2087330	+	0.670558	0.868381	0.585069	CpG_322
AEMK02000361.1	2087338	+	0.343382	0.750658	0.594579	CpG_323
AEMK02000361.1	2087340	+	0.5086	0.83249	0.766284	CpG_324
AEMK02000361.1	2087355	+	0.950802	0.910423	0.518508	CpG_325
AEMK02000361.1	2088364	-	0.280017	0.701226	0.914189	CpG_326
AEMK02000368.1	123011	+	0.500902	0.830619	11.0848	CpG_327
AEMK02000393.1	133426	-	0.519352	0.835139	1.43996	CpG_328
AEMK02000393.1	133457	-	0.00785743	0.10269	17.4928	CpG_329
AEMK02000408.1	630191	-	0.0440752	0.320629	2.20895	CpG_330
AEMK02000435.1	40943	-	0.659214	0.865603	0.126904	CpG_331
AEMK02000435.1	41025	+	0.0406416	0.305725	2.3584	CpG_332
AEMK02000449.1	788587	-	0.995361	0.910423	1.31927	CpG_333
AEMK02000449.1	877925	-	0.296023	0.713323	0.660828	CpG_334
AEMK02000449.1	877949	-	0.508969	0.83249	12.7814	CpG_335
AEMK02000449.1	877989	-	0.583801	0.851321	8.50951	CpG_336
AEMK02000452.1	28233	-	0.424558	0.797901	1.76724	CpG_337
AEMK02000452.1	28260	-	0.776352	0.887053	3.46012	CpG_338
AEMK02000452.1	93491	+	4.06531e-31	8.89609e-28	44.4804	CpG_339
AEMK02000452.1	93502	+	2.10756e-33	6.78231e-30	45.6676	CpG_340
AEMK02000452.1	93521	+	3.56256e-09	2.30376e-07	10.7191	CpG_341
AEMK02000452.1	101052	+	2.7927e-05	0.000830331	16.8263	CpG_342
AEMK02000452.1	101082	+	0.0820493	0.446033	5.28186	CpG_343
AEMK02000452.1	173706	-	1.50331e-09	1.03449e-07	20.9205	CpG_344
AEMK02000452.1	173715	-	2.04147e-17	5.69812e-15	64.4928	CpG_345
AEMK02000452.1	173719	-	2.5639e-19	9.60712e-17	63.4118	CpG_346
AEMK02000452.1	173727	-	1.00472e-18	3.29134e-16	62.3022	CpG_347
AEMK02000452.1	173730	-	1.1701e-18	3.76546e-16	63.1346	CpG_348
AEMK02000452.1	173751	-	4.19051e-21	1.89464e-18	61.9981	CpG_349
AEMK02000452.1	173754	-	1.33789e-20	5.85538e-18	61.2568	CpG_350
AEMK02000452.1	318085	-	0.702013	0.874589	0.604839	CpG_351
AEMK02000452.1	318114	-	0.0408093	0.306203	3.71562	CpG_352
AEMK02000452.1	318147	-	0.185175	0.618372	1.87644	CpG_353
AEMK02000452.1	412156	+	0.000780647	0.0156634	4.23727	CpG_354
AEMK02000452.1	412160	+	0.0336218	0.273227	2.17259	CpG_355
AEMK02000452.1	412176	+	0.000884552	0.0174195	5.18993	CpG_356
AEMK02000452.1	412178	+	0.10891	0.49957	3.35917	CpG_357
AEMK02000452.1	412180	+	7.60961e-05	0.00203107	5.55099	CpG_358
AEMK02000452.1	412201	+	0.889244	0.902328	2.33161	CpG_359
AEMK02000452.1	412500	+	6.62458e-08	3.45155e-06	36.5485	CpG_360
AEMK02000452.1	412504	+	9.75645e-09	5.88478e-07	31.0832	CpG_361
AEMK02000452.1	412520	+	4.21796e-08	2.26229e-06	25.5713	CpG_362
AEMK02000452.1	412526	+	6.91421e-07	2.95283e-05	25.4116	CpG_363
AEMK02000452.1	412528	+	6.22966e-07	2.68988e-05	13.8512	CpG_364
AEMK02000452.1	412533	+	1.72267e-06	6.71243e-05	12.2691	CpG_365
AEMK02000452.1	412545	+	0.0246468	0.227802	2.4755	CpG_366
AEMK02000452.1	412618	+	0.00111882	0.021339	7.26141	CpG_367
AEMK02000452.1	412627	+	0.000225202	0.00532881	13.4604	CpG_368
AEMK02000452.1	412666	+	3.44586e-05	0.000999542	10.6115	CpG_369
AEMK02000452.1	412669	+	0.000194762	0.00469171	8.58656	CpG_370
AEMK02000452.1	412672	+	1.08941e-05	0.000355601	7.11162	CpG_371
AEMK02000452.1	412675	+	0.000399766	0.00883285	10.1752	CpG_372
AEMK02000452.1	412686	+	1.0301e-05	0.000339892	12.2169	CpG_373
AEMK02000452.1	412689	+	0.576831	0.849982	6.57935	CpG_374
AEMK02000452.1	412712	+	0.00570679	0.0801754	9.01288	CpG_375
AEMK02000452.1	412717	+	0.0133741	0.150765	9.40628	CpG_376
AEMK02000452.1	412720	+	0.0634409	0.395384	4.98744	CpG_377
AEMK02000452.1	412722	+	0.0472437	0.333107	2.93146	CpG_378
AEMK02000452.1	412741	+	0.972404	0.910423	2.44419	CpG_379
AEMK02000452.1	413325	-	0.0254001	0.231479	5.65788	CpG_380
AEMK02000452.1	413332	-	5.85613e-13	7.53819e-11	31.1447	CpG_381
AEMK02000452.1	413340	-	1.96876e-09	1.3363e-07	18.7795	CpG_382
AEMK02000452.1	413354	-	5.09607e-10	3.77256e-08	23.2731	CpG_383
AEMK02000452.1	413357	-	2.06405e-06	7.94084e-05	18.6731	CpG_384
AEMK02000452.1	413363	-	3.60964e-08	1.96296e-06	27.4152	CpG_385
AEMK02000452.1	413378	-	6.08219e-09	3.78114e-07	39.6847	CpG_386
AEMK02000452.1	414125	-	0.000292555	0.00673324	5.20147	CpG_387
AEMK02000452.1	414130	-	0.000601271	0.0125501	27.1287	CpG_388
AEMK02000452.1	414141	+	5.36772e-10	3.96294e-08	36.6271	CpG_389
AEMK02000452.1	414142	-	6.34254e-09	3.92959e-07	41.9035	CpG_390
AEMK02000452.1	414144	+	6.05224e-11	5.35764e-09	24.6259	CpG_391
AEMK02000452.1	414145	-	3.58715e-08	1.95267e-06	33.9947	CpG_392
AEMK02000452.1	414147	+	4.27805e-13	5.59906e-11	38.6224	CpG_393
AEMK02000452.1	414148	-	1.77025e-08	1.02374e-06	44.4257	CpG_394
AEMK02000452.1	414155	+	2.65029e-11	2.50848e-09	39.5001	CpG_395
AEMK02000452.1	414156	-	8.22553e-10	5.85171e-08	44.3337	CpG_396
AEMK02000452.1	414157	+	2.01667e-09	1.36543e-07	41.2117	CpG_397
AEMK02000452.1	414158	-	1.44004e-07	7.11018e-06	45.6082	CpG_398
AEMK02000452.1	414167	-	7.71572e-08	3.98214e-06	45.0608	CpG_399
AEMK02000452.1	423846	-	0.510016	0.832842	2.26935	CpG_400
AEMK02000452.1	423894	-	6.58315e-06	0.000226507	18.2977	CpG_401
AEMK02000452.1	503601	+	0.0676602	0.410094	2.6993	CpG_402
AEMK02000452.1	503607	+	0.256726	0.68212	0.711996	CpG_403
AEMK02000452.1	503611	+	0.586607	0.851947	0.780299	CpG_404
AEMK02000452.1	503615	+	0.710363	0.875876	0.592556	CpG_405
AEMK02000452.1	503617	+	0.215618	0.651478	0.912458	CpG_406
AEMK02000452.1	503627	+	0.708284	0.875718	1.71818	CpG_407
AEMK02000452.1	503649	+	0.526351	0.837193	0.469985	CpG_408
AEMK02000452.1	503651	+	0.338275	0.747393	0.717359	CpG_409
AEMK02000452.1	503657	+	0.466513	0.816836	0.341171	CpG_410
AEMK02000452.1	503659	+	0.65251	0.864499	0.76081	CpG_411
AEMK02000452.1	503665	+	0.011002	0.132197	3.20846	CpG_412
AEMK02000452.1	506788	+	0.832558	0.897116	0.47012	CpG_413
AEMK02000452.1	506802	+	0.747583	0.882324	2.11832	CpG_414
AEMK02000452.1	506812	+	0.0376959	0.292099	1.9368	CpG_415
AEMK02000452.1	506824	+	0.141291	0.548864	1.88679	CpG_416
AEMK02000452.1	506842	+	0.513464	0.834108	1.67271	CpG_417
AEMK02000452.1	507847	+	0.382442	0.775992	2.46966	CpG_418
AEMK02000452.1	507852	+	0.667042	0.86768	1.69903	CpG_419
AEMK02000452.1	507855	+	0.51482	0.834563	0.879061	CpG_420
AEMK02000452.1	507858	+	0.529528	0.838175	1.06227	CpG_421
AEMK02000452.1	507860	+	0.238208	0.668719	1.03176	CpG_422
AEMK02000452.1	507881	+	0.795771	0.890178	3.80064	CpG_423
AEMK02000452.1	507886	+	0.0973198	0.479663	2.23716	CpG_424
AEMK02000452.1	821001	-	0.527354	0.837623	1.44175	CpG_425
AEMK02000452.1	821012	-	0.642846	0.862957	0.390625	CpG_426
AEMK02000452.1	821021	-	0.2044	0.642343	0.390625	CpG_427
AEMK02000452.1	821025	-	0.0220236	0.212122	0.391389	CpG_428
AEMK02000452.1	821027	-	0.0218787	0.211247	0.392927	CpG_429
AEMK02000452.1	821035	-	0.0830153	0.448769	0.587084	CpG_430
AEMK02000452.1	821039	-	0.429196	0.800338	0.392157	CpG_431
AEMK02000452.1	821043	-	0.544133	0.841666	0.212766	CpG_432
AEMK02000452.1	821053	-	0.648886	0.864239	1.06061	CpG_433
AEMK02000452.1	821838	+	1	0.910423	0	CpG_434
AEMK02000452.1	821876	+	0.564485	0.84673	0.911162	CpG_435
AEMK02000452.1	922554	-	0.468293	0.817887	0.653533	CpG_436
AEMK02000452.1	922557	-	0.738369	0.881472	0.803084	CpG_437
AEMK02000452.1	922598	-	0.978616	0.910423	0.695034	CpG_438
AEMK02000452.1	1024780	-	0.128339	0.528578	0.641026	CpG_439
AEMK02000452.1	1024813	-	0.00440471	0.065481	10.9495	CpG_440
AEMK02000452.1	1115724	+	0.859861	0.899893	0.514139	CpG_441
AEMK02000452.1	1115745	+	0.553759	0.843887	0.763359	CpG_442
AEMK02000452.1	1115753	+	0.997374	0.910423	0.275482	CpG_443
AEMK02000452.1	1115760	+	0.533796	0.839786	0.512821	CpG_444
AEMK02000452.1	1115765	+	0.995757	0.910423	0.271739	CpG_445
AEMK02000452.1	1115770	+	0.280068	0.701262	2.59765	CpG_446
AEMK02000452.1	1264487	-	0.785057	0.888773	0.900915	CpG_447
AEMK02000452.1	1264510	-	0.529757	0.838175	0.403108	CpG_448
AEMK02000452.1	1264518	-	0.35994	0.760872	0.570541	CpG_449
AEMK02000452.1	1264530	-	0.714007	0.876769	0.850255	CpG_450
AEMK02000452.1	1264532	-	0.904855	0.905052	0.474888	CpG_451
AEMK02000452.1	1264534	-	0.360211	0.761073	0.81722	CpG_452
AEMK02000452.1	1264541	-	0.306777	0.722157	0.589559	CpG_453
AEMK02000452.1	1264549	-	0.0751526	0.430107	1.02798	CpG_454
AEMK02000452.1	1264555	-	0.704401	0.875137	0.360453	CpG_455
AEMK02000452.1	1264559	-	0.158929	0.578368	1.02828	CpG_456
AEMK02000452.1	1274508	-	0.604482	0.856792	0.543231	CpG_457
AEMK02000452.1	1274515	-	0.265083	0.689093	1.66205	CpG_458
AEMK02000452.1	1274525	-	0.464815	0.815915	3.67621	CpG_459
AEMK02000452.1	1274529	-	0.0981785	0.481662	3.95977	CpG_460
AEMK02000452.1	1274532	-	0.0129076	0.146883	6.40366	CpG_461
AEMK02000452.1	1309604	+	0.0401749	0.303884	0.881057	CpG_462
AEMK02000452.1	1309615	+	0.0489254	0.339495	1.16003	CpG_463
AEMK02000452.1	1309618	+	0.0767511	0.434675	0.421941	CpG_464
AEMK02000452.1	1309621	+	0.473017	0.819302	0.416461	CpG_465
AEMK02000452.1	1309635	+	0.729308	0.87947	0.631579	CpG_466
AEMK02000452.1	1309637	+	0.862033	0.900016	0.420168	CpG_467
AEMK02000452.1	1309639	+	0.256801	0.682217	1.2605	CpG_468
AEMK02000452.1	1309642	+	0.591503	0.85308	1.05507	CpG_469
AEMK02000452.1	1309798	-	0.465015	0.815998	0.611399	CpG_470
AEMK02000452.1	1309813	-	0.88155	0.901414	0.821063	CpG_471
AEMK02000452.1	1309820	-	0.158109	0.576532	4.73578	CpG_472
AEMK02000452.1	1309825	-	0.272693	0.695164	2.6188	CpG_473
AEMK02000452.1	1309847	-	0.280345	0.701439	3.67674	CpG_474
AEMK02000452.1	1510490	+	0.121204	0.51569	0.713307	CpG_475
AEMK02000452.1	1510515	+	0.965085	0.910423	0.573751	CpG_476
AEMK02000452.1	1510532	+	0.103764	0.490275	0.918991	CpG_477
AEMK02000452.1	1510550	+	0.357865	0.759542	1.60478	CpG_478
AEMK02000452.1	1512051	+	0.309435	0.724177	1.36826	CpG_479
AEMK02000452.1	1512053	+	0.0539045	0.359894	1.64227	CpG_480
AEMK02000452.1	1512071	+	0.56846	0.848118	0.435879	CpG_481
AEMK02000452.1	1512077	+	0.743486	0.881729	1.38359	CpG_482
AEMK02000452.1	1512081	+	0.758013	0.883646	1.20299	CpG_483
AEMK02000452.1	1512085	+	0.872143	0.900824	0.492318	CpG_484
AEMK02000452.1	1512087	+	0.672423	0.86864	0.130734	CpG_485
AEMK02000452.1	1512095	+	0.0628687	0.393144	1.15967	CpG_486
AEMK02000452.1	1512099	+	0.106117	0.495093	0.974613	CpG_487
AEMK02000452.1	1512133	+	0.228756	0.662438	1.02694	CpG_488
AEMK02000452.1	1512147	-	0.734856	0.880814	3.45148	CpG_489
AEMK02000452.1	1512153	-	0.999777	0.910423	1.66284	CpG_490
AEMK02000452.1	1512159	-	0.247512	0.675671	2.56301	CpG_491
AEMK02000452.1	1512163	-	0.936667	0.908862	0.491699	CpG_492
AEMK02000452.1	1512165	-	0.654894	0.864915	0.305272	CpG_493
AEMK02000452.1	1512169	-	0.32602	0.738285	0.999462	CpG_494
AEMK02000452.1	1512171	-	0.203081	0.641434	0.473194	CpG_495
AEMK02000452.1	1512173	-	0.830136	0.89644	0.965353	CpG_496
AEMK02000452.1	1512198	-	0.700987	0.874433	0.246092	CpG_497
AEMK02000452.1	1512200	-	0.268126	0.691387	0.57433	CpG_498
AEMK02000452.1	1512202	-	0.813923	0.893405	0.393243	CpG_499
AEMK02000452.1	1512209	-	0.347134	0.753038	0.415179	CpG_500
AEMK02000452.1	1512211	-	0.462683	0.815126	0.409001	CpG_501
AEMK02000452.1	1632871	-	0.0303774	0.256897	0.560224	CpG_502
AEMK02000452.1	1632884	-	0.625607	0.860797	0.255102	CpG_503
AEMK02000452.1	1632900	-	0.320487	0.733475	0.340226	CpG_504
AEMK02000452.1	1632918	-	0.876674	0.900886	0.27248	CpG_505
AEMK02000452.1	1632920	-	0.995051	0.910423	1.01523	CpG_506
AEMK02000452.1	1632927	-	0.00225417	0.0379795	0.824176	CpG_507
AEMK02000452.1	1632938	-	0.243514	0.67317	0.558659	CpG_508
AEMK02000452.1	1752742	+	0.228432	0.66211	0.455581	CpG_509
AEMK02000452.1	1752749	+	0.541178	0.84096	0.692841	CpG_510
AEMK02000452.1	1752751	+	0.273992	0.696127	0.700935	CpG_511
AEMK02000452.1	1752755	+	0.396389	0.783346	0.461886	CpG_512
AEMK02000452.1	1752757	+	0.0658759	0.403798	0.688073	CpG_513
AEMK02000452.1	1752759	+	0.577405	0.850013	0.230412	CpG_514
AEMK02000452.1	1752766	+	0.106117	0.495093	0.230415	CpG_515
AEMK02000452.1	1752779	+	0.0658107	0.403761	0.581395	CpG_516
AEMK02000452.1	1752786	+	0.189742	0.623904	0.462963	CpG_517
AEMK02000452.1	1752788	+	0.175161	0.604257	0.45977	CpG_518
AEMK02000452.1	1752790	+	0.0241494	0.225221	0.923788	CpG_519
AEMK02000452.1	1752794	+	0.125233	0.523108	0.694955	CpG_520
AEMK02000452.1	1752796	+	0.276519	0.698203	0.475622	CpG_521
AEMK02000452.1	1752801	+	0.687864	0.871631	2.906	CpG_522
AEMK02000452.1	1789542	+	0.207199	0.644897	3.11967	CpG_523
AEMK02000452.1	1789558	+	0.0853141	0.454195	3.73315	CpG_524
AEMK02000452.1	1789579	+	0.140702	0.547937	2.82259	CpG_525
AEMK02000452.1	1789587	+	0.744138	0.881729	1.04196	CpG_526
AEMK02000452.1	2072966	+	0.317108	0.730417	0.898876	CpG_527
AEMK02000452.1	2072981	+	0.85435	0.899557	1.72551	CpG_528
AEMK02000452.1	2072983	+	0.740624	0.881687	1.56585	CpG_529
AEMK02000452.1	2072998	+	0.508686	0.83249	1.96301	CpG_530
AEMK02000452.1	2073003	+	0.672003	0.86864	1.01605	CpG_531
AEMK02000452.1	2073016	+	0.110281	0.501389	1.3329	CpG_532
AEMK02000452.1	2079470	+	0.0905916	0.465228	0.195312	CpG_533
AEMK02000452.1	2079472	+	1	0.910423	0	CpG_534
AEMK02000452.1	2079474	+	1	0.910423	0	CpG_535
AEMK02000452.1	2079476	+	1	0.910423	0	CpG_536
AEMK02000452.1	2079483	+	0.450646	0.810269	0.197239	CpG_537
AEMK02000452.1	2079489	+	0.899048	0.903975	0.223714	CpG_538
AEMK02000452.1	2079494	+	0.236885	0.668249	0.178253	CpG_539
AEMK02000452.1	2079497	+	0.232581	0.6653	0.178571	CpG_540
AEMK02000452.1	2079503	+	0.232502	0.6653	0.178571	CpG_541
AEMK02000452.1	2079507	+	0.724786	0.878871	0.18018	CpG_542
AEMK02000452.1	2079510	+	0.598396	0.855122	0.225225	CpG_543
AEMK02000452.1	2079512	+	0.595382	0.854135	0.224719	CpG_544
AEMK02000452.1	2079514	+	0.89584	0.903401	0.225225	CpG_545
AEMK02000452.1	2079517	+	0.358085	0.759591	1.16386	CpG_546
AEMK02000452.1	2079566	-	0.771108	0.886335	0.257069	CpG_547
AEMK02000452.1	2079619	+	0.952223	0.910423	0.228191	CpG_548
AEMK02000452.1	2079630	+	0.211381	0.648683	0.627615	CpG_549
AEMK02000452.1	2079632	+	0.248856	0.676617	0.607887	CpG_550
AEMK02000452.1	2079645	+	0.466081	0.816758	0.636943	CpG_551
AEMK02000452.1	2079653	+	0.884097	0.901754	0.383956	CpG_552
AEMK02000452.1	2079657	+	0.331141	0.741633	0.750333	CpG_553
AEMK02000452.1	2079659	+	0.472034	0.819073	0.79935	CpG_554
AEMK02000452.1	2079662	+	0.515114	0.834586	0.58878	CpG_555
AEMK02000452.1	2079668	+	0.321922	0.734946	0.581718	CpG_556
AEMK02000452.1	2079675	+	0.0514257	0.349834	2.28027	CpG_557
AEMK02000452.1	2110388	-	0.465633	0.81643	6.67271	CpG_558
AEMK02000452.1	2110393	-	0.729487	0.87947	0.47619	CpG_559
AEMK02000452.1	2110431	-	0.186065	0.619394	0.469484	CpG_560
AEMK02000452.1	2110434	-	0.669039	0.868191	0.224609	CpG_561
AEMK02000452.1	2110436	-	0.617171	0.858789	0.469937	CpG_562
AEMK02000452.1	2110445	-	0.61557	0.858501	0.393413	CpG_563
AEMK02000452.1	2110451	-	0.261725	0.685905	0.877193	CpG_564
AEMK02000452.1	2153673	-	0.529226	0.838108	1.02302	CpG_565
AEMK02000452.1	2153677	-	0.529807	0.838208	1.02041	CpG_566
AEMK02000452.1	2153680	-	0.74839	0.882608	0.781267	CpG_567
AEMK02000452.1	2153688	-	0.73806	0.881472	0.753769	CpG_568
AEMK02000452.1	2153690	-	0.846613	0.898363	0.279298	CpG_569
AEMK02000452.1	2153707	-	0.56721	0.847952	0.52356	CpG_570
AEMK02000452.1	2153721	-	0.419797	0.795632	0.742574	CpG_571
AEMK02000452.1	2153725	-	0.205655	0.643047	0.997506	CpG_572
AEMK02000452.1	2153732	-	0.900339	0.904124	1.27273	CpG_573
AEMK02000452.1	2153734	-	0.569699	0.84861	0.525458	CpG_574
AEMK02000452.1	2229665	-	0.954787	0.910423	0.759583	CpG_575
AEMK02000452.1	2229672	+	0.0478844	0.335603	0.373832	CpG_576
AEMK02000452.1	2229673	-	0.281539	0.702208	0.45977	CpG_577
AEMK02000452.1	2229674	+	0.0478098	0.335326	0.37037	CpG_578
AEMK02000452.1	2229675	-	0.574084	0.84957	0.45977	CpG_579
AEMK02000452.1	2229680	+	0.381147	0.775323	0.37037	CpG_580
AEMK02000452.1	2229681	-	0.582277	0.851185	0.461894	CpG_581
AEMK02000452.1	2229688	+	0.171624	0.599528	0.373832	CpG_582
AEMK02000452.1	2229689	-	0.457381	0.81328	0.686499	CpG_583
AEMK02000452.1	2229692	+	0.019095	0.193272	0.371058	CpG_584
AEMK02000452.1	2229693	-	0.299358	0.716513	0.458716	CpG_585
AEMK02000452.1	2229706	+	0.0188338	0.191443	0.375235	CpG_586
AEMK02000452.1	2229707	-	0.697575	0.873904	0.227273	CpG_587
AEMK02000452.1	2229718	+	0.136433	0.541577	2.1508	CpG_588
AEMK02000452.1	2229719	-	0.436728	0.804084	1.22662	CpG_589
AEMK02000452.1	2229737	+	0.623426	0.860176	0.544248	CpG_590
AEMK02000452.1	2229738	-	0.151003	0.565704	0.460473	CpG_591
AEMK02000452.1	2229741	+	0.854182	0.899536	0.218711	CpG_592
AEMK02000452.1	2229742	-	0.349178	0.753852	0.420168	CpG_593
AEMK02000452.1	2229745	+	0.526082	0.837185	0.546836	CpG_594
AEMK02000452.1	2229746	-	0.351866	0.755627	0.21322	CpG_595
AEMK02000452.1	2229757	+	0.322453	0.735237	0.273118	CpG_596
AEMK02000452.1	2229758	-	0.527647	0.837623	0.343643	CpG_597
AEMK02000452.1	2229759	+	0.657338	0.865415	0.272684	CpG_598
AEMK02000452.1	2229760	-	0.881461	0.901414	0.519931	CpG_599
AEMK02000452.1	2229763	+	0.859082	0.899893	0.223194	CpG_600
AEMK02000452.1	2229764	-	0.899834	0.904054	0.210084	CpG_601
AEMK02000452.1	2229765	+	0.851644	0.899372	0.218677	CpG_602
AEMK02000452.1	2229766	-	0.999085	0.910423	0.421053	CpG_603
AEMK02000452.1	2229768	+	0.559308	0.845224	0.298335	CpG_604
AEMK02000452.1	2229769	-	0.348623	0.753574	0.420168	CpG_605
AEMK02000452.1	2229775	+	0.077012	0.435238	2.06138	CpG_606
AEMK02000452.1	2331304	+	0.934678	0.908624	0.217129	CpG_607
AEMK02000452.1	2331306	+	0.888456	0.902085	0.466768	CpG_608
AEMK02000452.1	2331309	+	0.349436	0.754189	0.737101	CpG_609
AEMK02000452.1	2331317	+	0.140354	0.547425	0.733496	CpG_610
AEMK02000452.1	2331322	+	0.327564	0.739188	0.477327	CpG_611
AEMK02000452.1	2331344	+	0.215673	0.651478	0.479616	CpG_612
AEMK02000452.1	2331348	+	0.137445	0.542791	0.721154	CpG_613
AEMK02000452.1	2331351	+	0.326945	0.738689	0.478469	CpG_614
AEMK02000452.1	2331354	+	0.567331	0.847952	0.721154	CpG_615
AEMK02000452.1	2331356	+	0.0810552	0.443875	0.768543	CpG_616
AEMK02000452.1	2331359	+	0.0958063	0.476699	0.959233	CpG_617
AEMK02000452.1	2331361	+	0.586602	0.851947	0.954654	CpG_618
AEMK02000452.1	2331365	+	0.455773	0.812319	0.240385	CpG_619
AEMK02000452.1	2331368	+	0.542401	0.841274	0.480769	CpG_620
AEMK02000452.1	2331373	+	0.129488	0.530633	1.23914	CpG_621
AEMK02000452.1	2340625	-	0.0945164	0.473841	2.18221	CpG_622
AEMK02000452.1	2340630	-	0.210595	0.648017	3.05628	CpG_623
AEMK02000452.1	2340641	-	0.991489	0.910423	0.769387	CpG_624
AEMK02000452.1	2340654	-	0.653095	0.86466	0.542431	CpG_625
AEMK02000452.1	2340661	-	0.661334	0.866198	0.37026	CpG_626
AEMK02000452.1	2340679	-	0.332522	0.743473	1.29208	CpG_627
AEMK02000452.1	2370884	-	0.985518	0.910423	0.734779	CpG_628
AEMK02000452.1	2527689	+	0.583522	0.851321	0.346822	CpG_629
AEMK02000452.1	2527691	+	0.386632	0.778359	0.847458	CpG_630
AEMK02000452.1	2527695	+	0.693132	0.873172	0.722892	CpG_631
AEMK02000452.1	2527705	+	0.886384	0.901956	0.970874	CpG_632
AEMK02000452.1	2527707	+	0.380108	0.774923	0.780034	CpG_633
AEMK02000452.1	2527712	+	0.655739	0.864969	0.243902	CpG_634
AEMK02000452.1	2527715	+	0.771182	0.886335	1.15914	CpG_635
AEMK02000452.1	2527719	+	0.476934	0.821036	0.501398	CpG_636
AEMK02000452.1	2527728	+	0.804736	0.891872	0.728155	CpG_637
AEMK02000452.1	2527730	+	0.697842	0.873904	0.572519	CpG_638
AEMK02000452.1	2527733	+	0.771239	0.886335	0.724638	CpG_639
AEMK02000452.1	2527736	+	0.0933106	0.470703	2.23687	CpG_640
AEMK02000452.1	2527797	+	0.231084	0.664618	1.35171	CpG_641
AEMK02000452.1	2527799	+	0.531913	0.838925	0.725549	CpG_642
AEMK02000452.1	2527801	+	0.158797	0.578216	1.06982	CpG_643
AEMK02000452.1	2527806	+	0.703081	0.874693	0.31319	CpG_644
AEMK02000452.1	2527808	+	0.238125	0.668719	1.18694	CpG_645
AEMK02000452.1	2527812	+	0.924432	0.90705	0.389105	CpG_646
AEMK02000452.1	2527815	+	0.538936	0.840411	0.581395	CpG_647
AEMK02000452.1	2527830	+	0.428296	0.799794	0.594059	CpG_648
AEMK02000452.1	2527835	+	0.84825	0.898716	0.863931	CpG_649
AEMK02000452.1	2527837	+	0.68977	0.872508	0.668151	CpG_650
AEMK02000452.1	2527844	+	0.690115	0.872557	0.672646	CpG_651
AEMK02000452.1	2527846	+	0.557569	0.845121	0.655022	CpG_652
AEMK02000452.1	2527855	+	0.884893	0.901754	0.943039	CpG_653
AEMK02000452.1	2527858	+	0.414948	0.793176	1.11386	CpG_654
AEMK02000452.1	2528382	+	0.00192162	0.0334478	6.3477	CpG_655
AEMK02000452.1	2528386	+	0.684596	0.871067	2.07486	CpG_656
AEMK02000452.1	2528389	+	0.0984079	0.482145	4.79143	CpG_657
AEMK02000452.1	2528391	+	0.0409602	0.307046	2.10765	CpG_658
AEMK02000452.1	2528394	+	0.644547	0.863223	0.816704	CpG_659
AEMK02000452.1	2528397	+	0.0857596	0.455017	2.93938	CpG_660
AEMK02000452.1	2528400	+	0.11802	0.511289	2.36897	CpG_661
AEMK02000452.1	2540144	-	0.240106	0.670729	2.654	CpG_662
AEMK02000452.1	2540148	+	0.29302	0.710923	4.69646	CpG_663
AEMK02000452.1	2540150	+	0.463602	0.815275	3.7652	CpG_664
AEMK02000452.1	2540156	+	0.721572	0.878155	3.56691	CpG_665
AEMK02000452.1	2540158	+	0.599208	0.85543	1.42617	CpG_666
AEMK02000452.1	2540160	+	0.434685	0.803862	1.92774	CpG_667
AEMK02000452.1	2540163	+	0.255473	0.681003	2.55071	CpG_668
AEMK02000452.1	2540165	+	0.110605	0.501763	0.647848	CpG_669
AEMK02000452.1	2540170	+	0.435016	0.803939	1.68647	CpG_670
AEMK02000452.1	2540182	+	0.13092	0.533345	0.493765	CpG_671
AEMK02000452.1	2540185	+	0.451785	0.810919	0.355775	CpG_672
AEMK02000452.1	2540189	+	0.264581	0.68864	0.613516	CpG_673
AEMK02000452.1	2540191	+	0.557757	0.845214	2.60664	CpG_674
AEMK02000452.1	2540196	+	0.958345	0.910423	2.62524	CpG_675
AEMK02000452.1	2540199	+	0.662002	0.866449	1.20396	CpG_676
AEMK02000452.1	2541450	-	0.830105	0.89643	0.977434	CpG_677
AEMK02000452.1	2541458	-	0.599163	0.85543	0.277901	CpG_678
AEMK02000452.1	2541465	-	0.604235	0.856748	0.284242	CpG_679
AEMK02000452.1	2541474	-	0.691937	0.873021	0.478469	CpG_680
AEMK02000452.1	2541483	-	0.478591	0.821999	0.424143	CpG_681
AEMK02000452.1	2541485	-	0.927114	0.907577	0.476782	CpG_682
AEMK02000452.1	2541497	-	0.706039	0.875277	0.504298	CpG_683
AEMK02000452.1	2541810	-	0.165092	0.589579	1.35544	CpG_684
AEMK02000452.1	2541836	-	0.754703	0.883248	0.287569	CpG_685
AEMK02000452.1	2542593	-	0.151408	0.566445	1.73775	CpG_686
AEMK02000452.1	2542597	+	0.493896	0.82819	0.743494	CpG_687
AEMK02000452.1	2542598	-	0.602186	0.85638	0.720721	CpG_688
AEMK02000452.1	2542604	+	0.54959	0.842499	0.552486	CpG_689
AEMK02000452.1	2542610	+	0.92028	0.906447	0.369004	CpG_690
AEMK02000452.1	2542611	-	0.917843	0.906196	0.360753	CpG_691
AEMK02000452.1	2542612	+	0.916605	0.906022	0.368324	CpG_692
AEMK02000452.1	2542613	-	0.981916	0.910423	0.536321	CpG_693
AEMK02000452.1	2542615	+	0.212449	0.649379	0.735294	CpG_694
AEMK02000452.1	2542616	-	0.494474	0.828619	0.694726	CpG_695
AEMK02000452.1	2542619	+	0.992184	0.910423	0.553506	CpG_696
AEMK02000452.1	2542620	-	0.98379	0.910423	0.533188	CpG_697
AEMK02000452.1	2542621	+	0.459213	0.813749	0.736648	CpG_698
AEMK02000452.1	2542622	-	0.907648	0.905535	0.706064	CpG_699
AEMK02000452.1	2542630	+	0.033048	0.270532	0.553506	CpG_700
AEMK02000452.1	2542631	-	0.984525	0.910423	0.53266	CpG_701
AEMK02000452.1	2542632	+	0.460847	0.814245	0.733945	CpG_702
AEMK02000452.1	2542633	-	0.671416	0.86864	0.489999	CpG_703
AEMK02000452.1	2542634	+	0.870043	0.900706	0.451467	CpG_704
AEMK02000452.1	2542635	-	0.977479	0.910423	0.535641	CpG_705
AEMK02000452.1	2542640	+	0.863421	0.900151	0.551471	CpG_706
AEMK02000452.1	2542641	-	0.985011	0.910423	0.534011	CpG_707
AEMK02000452.1	2542648	+	0.869279	0.900692	0.556586	CpG_708
AEMK02000452.1	2542649	-	0.142503	0.551107	0.639659	CpG_709
AEMK02000452.1	2542666	-	0.545357	0.841941	0.49726	CpG_710
AEMK02000452.1	2571122	+	0.619725	0.859115	1.80735	CpG_711
AEMK02000452.1	2571163	+	0.533609	0.839786	5.74185	CpG_712
AEMK02000452.1	2571171	+	0.607409	0.857584	3.7613	CpG_713
AEMK02000452.1	2606737	+	0.0286164	0.248339	14.2832	CpG_714
AEMK02000452.1	2606761	+	0.0577115	0.37448	14.0734	CpG_715
AEMK02000452.1	2606814	-	0.382955	0.776259	7.00666	CpG_716
AEMK02000452.1	2606838	-	0.0670523	0.408016	9.49521	CpG_717
AEMK02000452.1	2606849	-	0.984106	0.910423	12.3209	CpG_718
AEMK02000452.1	2727230	+	0.241309	0.671895	6.59491	CpG_719
AEMK02000452.1	2727266	+	0.48365	0.823877	1.12414	CpG_720
AEMK02000452.1	2735548	-	0.51809	0.834878	1.57841	CpG_721
AEMK02000452.1	2735556	-	0.176561	0.606657	4.67887	CpG_722
AEMK02000452.1	2735592	-	0.903177	0.904619	1.83415	CpG_723
AEMK02000452.1	2735610	-	0.155203	0.572206	3.05831	CpG_724
AEMK02000452.1	2749925	+	0.849921	0.898947	3.17602	CpG_725
AEMK02000452.1	2824722	+	0.265063	0.689074	7.0144	CpG_726
AEMK02000452.1	2824732	+	0.142065	0.550288	4.25918	CpG_727
AEMK02000452.1	2824757	+	0.030764	0.258607	3.17337	CpG_728
AEMK02000452.1	2912548	+	0.0343412	0.277017	3.63489	CpG_729
AEMK02000452.1	2912554	+	0.691615	0.872913	2.19035	CpG_730
AEMK02000452.1	2912566	+	0.918191	0.906257	1.92936	CpG_731
AEMK02000452.1	2912597	+	0.527155	0.837581	0.750934	CpG_732
AEMK02000452.1	2913217	-	0.569581	0.848608	4.11111	CpG_733
AEMK02000452.1	2913222	-	0.320018	0.732922	0.94697	CpG_734
AEMK02000452.1	2913224	-	0.0538963	0.359883	0.570342	CpG_735
AEMK02000452.1	2913228	-	0.167812	0.593053	0.760456	CpG_736
AEMK02000452.1	2913233	-	0.485936	0.824979	0.256169	CpG_737
AEMK02000452.1	2913237	-	0.356994	0.759043	0.625978	CpG_738
AEMK02000452.1	2913241	-	0.915019	0.906022	0.502505	CpG_739
AEMK02000452.1	2913248	-	0.376461	0.772687	0.429555	CpG_740
AEMK02000452.1	2913250	-	0.0968842	0.478624	0.61655	CpG_741
AEMK02000452.1	2913268	-	0.343841	0.750954	0.235294	CpG_742
AEMK02000452.1	2929457	+	0.793992	0.889936	10.7786	CpG_743
AEMK02000452.1	2929466	+	0.156694	0.574233	8.11359	CpG_744
AEMK02000452.1	2929486	+	0.693038	0.873164	6.0372	CpG_745
AEMK02000452.1	2929493	+	0.352223	0.75582	7.77116	CpG_746
AEMK02000452.1	2943246	-	0.361027	0.76161	0.808662	CpG_747
AEMK02000452.1	2943255	-	0.372321	0.769715	1.17048	CpG_748
AEMK02000452.1	2943299	-	0.820361	0.894662	1.85002	CpG_749
AEMK02000452.1	2980193	+	0.0217406	0.210471	0.8	CpG_750
AEMK02000452.1	2980195	+	0.029334	0.25181	0.668151	CpG_751
AEMK02000452.1	2980200	+	0.859484	0.899893	0.476965	CpG_752
AEMK02000452.1	2980204	+	0.245075	0.674753	0.890869	CpG_753
AEMK02000452.1	2980206	+	0.412975	0.792435	0.482843	CpG_754
AEMK02000452.1	2980212	+	0.0689472	0.414108	0.665188	CpG_755
AEMK02000452.1	2980219	+	0.308557	0.723488	0.477978	CpG_756
AEMK02000452.1	2980223	+	0.186635	0.619641	0.529101	CpG_757
AEMK02000452.1	2980225	+	0.0808505	0.443509	0.524934	CpG_758
AEMK02000452.1	2980234	+	0.405438	0.788574	0.666667	CpG_759
AEMK02000452.1	2980236	+	0.236998	0.668323	0.44843	CpG_760
AEMK02000452.1	2980248	+	0.12639	0.52524	0.672646	CpG_761
AEMK02000452.1	2980259	+	0.965477	0.910423	3.3671	CpG_762
AEMK02000452.1	3029583	-	0.615041	0.858501	2.02165	CpG_763
AEMK02000452.1	3029586	-	0.444723	0.807742	0.896057	CpG_764
AEMK02000452.1	3029588	-	0.154139	0.570753	0.795136	CpG_765
AEMK02000452.1	3029597	-	0.190973	0.625416	0.712931	CpG_766
AEMK02000452.1	3029624	-	0.557998	0.845224	0.348886	CpG_767
AEMK02000452.1	3029626	-	0.376775	0.77297	0.392827	CpG_768
AEMK02000452.1	3029629	-	0.289267	0.708144	0.569801	CpG_769
AEMK02000452.1	3029632	-	0.849723	0.898947	0.339422	CpG_770
AEMK02000452.1	3029639	-	0.682403	0.870874	0.215537	CpG_771
AEMK02000452.1	3061698	+	0.00308074	0.0488378	4.19216	CpG_772
AEMK02000452.1	3061701	+	0.0689814	0.414111	2.6944	CpG_773
AEMK02000452.1	3061707	+	0.124953	0.522816	2.46828	CpG_774
AEMK02000452.1	3061709	+	0.347276	0.753058	1.40447	CpG_775
AEMK02000452.1	3061712	+	0.0464169	0.329785	2.95031	CpG_776
AEMK02000452.1	3061715	+	0.21385	0.65035	2.1752	CpG_777
AEMK02000452.1	3061721	+	0.849624	0.898947	0.233645	CpG_778
AEMK02000452.1	3061723	+	0.127704	0.527944	0.263158	CpG_779
AEMK02000452.1	3061725	+	0.175994	0.605964	3.46594	CpG_780
AEMK02000452.1	3061728	+	0.0252891	0.230814	3.42732	CpG_781
AEMK02000452.1	3061732	+	0.0247285	0.22821	2.91024	CpG_782
AEMK02000452.1	3061739	+	0.448836	0.809421	1.68919	CpG_783
AEMK02000452.1	3061791	-	0.509342	0.832742	1.73779	CpG_784
AEMK02000452.1	3061802	-	0.420042	0.795641	0.326264	CpG_785
AEMK02000452.1	3061804	-	0.0702389	0.418293	0.316456	CpG_786
AEMK02000452.1	3061811	-	0.874431	0.900886	0.474684	CpG_787
AEMK02000452.1	3061826	-	0.401525	0.786311	0.377043	CpG_788
AEMK02000452.1	3066127	+	0.86187	0.899975	0.663853	CpG_789
AEMK02000452.1	3066130	+	0.921811	0.906476	0.686548	CpG_790
AEMK02000452.1	3066132	+	0.247514	0.675671	0.852878	CpG_791
AEMK02000452.1	3066148	+	0.334334	0.744959	0.643777	CpG_792
AEMK02000452.1	3066151	+	0.838435	0.897979	0.233961	CpG_793
AEMK02000452.1	3066166	+	0.428386	0.799794	0.27642	CpG_794
AEMK02000452.1	3066172	+	0.534492	0.839786	0.468719	CpG_795
AEMK02000452.1	3066175	+	0.489193	0.82646	0.700399	CpG_796
AEMK02000452.1	3066180	+	0.222493	0.657732	3.25701	CpG_797
AEMK02000452.1	3066408	+	0.770849	0.886335	1.20192	CpG_798
AEMK02000452.1	3066410	+	0.822167	0.895372	0.919515	CpG_799
AEMK02000452.1	3066412	+	0.469201	0.818193	0.30492	CpG_800
AEMK02000452.1	3066415	+	0.26584	0.689575	0.518135	CpG_801
AEMK02000452.1	3066417	+	0.265882	0.689575	0.516351	CpG_802
AEMK02000452.1	3066424	+	0.282664	0.703188	0.34188	CpG_803
AEMK02000452.1	3066428	+	0.282483	0.703025	0.341297	CpG_804
AEMK02000452.1	3066431	+	0.50578	0.832306	0.510204	CpG_805
AEMK02000452.1	3066440	+	0.545072	0.841925	2.43891	CpG_806
AEMK02000452.1	3066445	+	0.460036	0.81382	0.47619	CpG_807
AEMK02000452.1	3066448	+	0.282214	0.702866	0.344828	CpG_808
AEMK02000452.1	3066458	+	0.600699	0.856127	0.26455	CpG_809
AEMK02000452.1	3066460	+	0.600851	0.856196	0.23753	CpG_810
AEMK02000452.1	3066467	+	0.586098	0.851947	0.315941	CpG_811
AEMK02000452.1	3066471	+	0.673558	0.86864	1.37174	CpG_812
AEMK02000452.1	3066475	+	0.969041	0.910423	0.925736	CpG_813
AEMK02000452.1	3077634	-	0.189888	0.624034	3.56485	CpG_814
AEMK02000452.1	3077648	-	0.916881	0.906031	0.590811	CpG_815
AEMK02000452.1	3077659	-	0.672165	0.86864	1.16008	CpG_816
AEMK02000452.1	3077680	-	0.825209	0.895998	0.916847	CpG_817
AEMK02000452.1	3083534	+	0.0427147	0.314341	1.14155	CpG_818
AEMK02000452.1	3083536	+	0.00451781	0.0668716	0.902935	CpG_819
AEMK02000452.1	3083544	+	0.00444765	0.0659937	0.909091	CpG_820
AEMK02000452.1	3083546	+	0.00458753	0.0676838	0.902935	CpG_821
AEMK02000452.1	3083552	+	0.0044248	0.0657081	0.907029	CpG_822
AEMK02000452.1	3083561	+	0.16168	0.583615	0.675991	CpG_823
AEMK02000452.1	3083563	+	0.381271	0.775488	0.456621	CpG_824
AEMK02000452.1	3083574	+	0.699441	0.874083	1.85732	CpG_825
AEMK02000452.1	3105341	-	0.337851	0.747177	1.36002	CpG_826
AEMK02000452.1	3105358	+	0.047778	0.335215	2.04282	CpG_827
AEMK02000452.1	3105359	-	0.236217	0.667617	1.33469	CpG_828
AEMK02000452.1	3105361	+	0.23664	0.668001	2.12	CpG_829
AEMK02000452.1	3105362	-	0.992694	0.910423	0.638067	CpG_830
AEMK02000452.1	3105363	+	0.284183	0.704797	0.90119	CpG_831
AEMK02000452.1	3105364	-	0.15525	0.572238	1.14601	CpG_832
AEMK02000452.1	3105365	+	0.0692258	0.414713	3.59616	CpG_833
AEMK02000452.1	3105366	-	0.141059	0.548668	2.23242	CpG_834
AEMK02000452.1	3105367	+	0.204723	0.642695	1.8001	CpG_835
AEMK02000452.1	3105368	-	0.936172	0.908862	2.10174	CpG_836
AEMK02000452.1	3105369	+	0.633223	0.86169	2.34799	CpG_837
AEMK02000452.1	3105370	-	0.394406	0.782038	1.14613	CpG_838
AEMK02000452.1	3105371	+	0.714329	0.876911	1.87759	CpG_839
AEMK02000452.1	3105372	-	0.35099	0.755006	2.05903	CpG_840
AEMK02000452.1	3105373	+	0.828987	0.896141	0.982448	CpG_841
AEMK02000452.1	3105374	-	0.555828	0.844451	1.88226	CpG_842
AEMK02000452.1	3105387	+	0.421469	0.796359	1.14621	CpG_843
AEMK02000452.1	3105388	-	0.559096	0.845224	1.2952	CpG_844
AEMK02000452.1	3105395	+	0.351455	0.755239	0.450542	CpG_845
AEMK02000452.1	3105396	-	0.0415117	0.309391	1.27126	CpG_846
AEMK02000452.1	3105397	+	0.254831	0.680793	0.630344	CpG_847
AEMK02000452.1	3105398	-	0.734974	0.880903	0.294211	CpG_848
AEMK02000452.1	3105403	+	0.359302	0.76061	1.05667	CpG_849
AEMK02000452.1	3105659	+	0.140184	0.54705	1.03093	CpG_850
AEMK02000452.1	3105666	+	0.734143	0.880578	0.626305	CpG_851
AEMK02000452.1	3105668	+	0.744616	0.881851	0.272978	CpG_852
AEMK02000452.1	3105674	+	0.661496	0.866245	0.555459	CpG_853
AEMK02000452.1	3105687	+	0.356201	0.758567	0.414938	CpG_854
AEMK02000452.1	3105698	+	0.807937	0.892203	0.378788	CpG_855
AEMK02000452.1	3105702	+	0.10368	0.490275	0.854701	CpG_856
AEMK02000452.1	3123462	+	0.580583	0.851084	1.33456	CpG_857
AEMK02000452.1	3123467	+	0.665508	0.867378	1.23906	CpG_858
AEMK02000452.1	3123475	+	0.0105277	0.128338	7.96143	CpG_859
AEMK02000452.1	3123479	+	0.716855	0.877127	1.27044	CpG_860
AEMK02000452.1	3123497	+	0.246601	0.675671	6.56873	CpG_861
AEMK02000452.1	3129255	+	2.96733e-06	0.000109686	15.5039	CpG_862
AEMK02000452.1	3129266	+	0.000106596	0.0027327	13.3074	CpG_863
AEMK02000452.1	3129283	+	0.0914579	0.466911	1.74486	CpG_864
AEMK02000452.1	3174323	+	0.19986	0.636833	0.429185	CpG_865
AEMK02000452.1	3174325	+	0.0903364	0.464608	1.19247	CpG_866
AEMK02000452.1	3174330	+	0.520648	0.835494	0.566917	CpG_867
AEMK02000452.1	3174332	+	0.861989	0.900016	0.282241	CpG_868
AEMK02000452.1	3174334	+	0.0357415	0.283175	1.85913	CpG_869
AEMK02000452.1	3174350	+	0.448102	0.809261	0.42735	CpG_870
AEMK02000452.1	3174359	+	0.592506	0.853457	1.12167	CpG_871
AEMK02000452.1	3174370	+	0.0715924	0.422323	1.74564	CpG_872
AEMK02000452.1	3174386	+	0.907356	0.905516	0.536193	CpG_873
AEMK02000452.1	3174392	+	0.121574	0.516492	6.95132	CpG_874
AEMK02000452.1	3180358	+	0.292846	0.710784	0.408163	CpG_875
AEMK02000452.1	3196172	+	0.91842	0.906334	0.225734	CpG_876
AEMK02000452.1	3196178	+	0.0659584	0.404031	0.406504	CpG_877
AEMK02000452.1	3196180	+	0.0653265	0.402399	0.40404	CpG_878
AEMK02000452.1	3196202	+	0.0193849	0.195339	0.607287	CpG_879
AEMK02000452.1	3196205	+	0.0195039	0.196213	0.60241	CpG_880
AEMK02000452.1	3196214	+	0.064773	0.400447	0.404858	CpG_881
AEMK02000452.1	3196219	+	0.882658	0.901515	0.218818	CpG_882
AEMK02000452.1	3196223	+	0.0642284	0.398174	0.408998	CpG_883
AEMK02000452.1	3196234	+	0.00588242	0.0819067	0.811359	CpG_884
AEMK02000452.1	3196241	+	0.86064	0.899893	1.80571	CpG_885
AEMK02000452.1	3196266	-	0.303964	0.719875	0.57498	CpG_886
AEMK02000452.1	3196268	-	0.303955	0.719875	0.577159	CpG_887
AEMK02000452.1	3196272	-	0.175057	0.604113	0.813008	CpG_888
AEMK02000452.1	3196282	-	0.723637	0.878659	0.534759	CpG_889
AEMK02000452.1	3196284	-	0.838101	0.897951	0.702576	CpG_890
AEMK02000452.1	3196294	-	0.653557	0.864802	0.407871	CpG_891
AEMK02000452.1	3196296	-	0.653223	0.86466	0.411965	CpG_892
AEMK02000452.1	3196298	-	0.6098	0.857773	0.289085	CpG_893
AEMK02000452.1	3196302	-	0.991219	0.910423	0.238131	CpG_894
AEMK02000452.1	3196304	-	0.392145	0.781293	0.648865	CpG_895
AEMK02000452.1	3232677	+	0.987596	0.910423	1.12301	CpG_896
AEMK02000452.1	3238119	-	0.559542	0.845224	1.2987	CpG_897
AEMK02000452.1	3238124	-	0.742284	0.881729	1.08225	CpG_898
AEMK02000452.1	3238147	-	0.881324	0.901414	1.2987	CpG_899
AEMK02000452.1	3238162	-	0.506059	0.832404	1.2959	CpG_900
AEMK02000452.1	3238362	-	0.148585	0.561197	3.41922	CpG_901
AEMK02000452.1	3262517	+	0.854155	0.899526	2.03792	CpG_902
AEMK02000452.1	3283425	+	8.43001e-18	2.46622e-15	30.1006	CpG_903
AEMK02000452.1	3283429	+	9.64969e-13	1.19979e-10	31.3567	CpG_904
AEMK02000452.1	3283440	+	3.20773e-19	1.16216e-16	25.6738	CpG_905
AEMK02000452.1	3283442	+	8.6104e-12	8.98784e-10	16.6648	CpG_906
AEMK02000452.1	3283448	+	0.666999	0.86768	5.27551	CpG_907
AEMK02000452.1	3293195	+	0.202523	0.640537	3.35762	CpG_908
AEMK02000452.1	3293211	+	0.490218	0.826941	1.52084	CpG_909
AEMK02000452.1	3293213	+	0.42249	0.796885	2.5947	CpG_910
AEMK02000452.1	3293216	+	0.372991	0.769955	2.53026	CpG_911
AEMK02000452.1	3293230	+	0.337236	0.747007	4.96712	CpG_912
AEMK02000452.1	3293231	-	0.519301	0.835109	3.63275	CpG_913
AEMK02000452.1	3293234	-	0.798596	0.890432	2.12092	CpG_914
AEMK02000452.1	3296594	-	0.776531	0.887053	1.58359	CpG_915
AEMK02000452.1	3296597	-	0.175811	0.605547	1.82877	CpG_916
AEMK02000452.1	3296601	-	0.824296	0.895799	0.335581	CpG_917
AEMK02000452.1	3296604	-	0.648059	0.863941	0.515662	CpG_918
AEMK02000452.1	3296613	-	0.534787	0.839842	1.40097	CpG_919
AEMK02000452.1	3296622	-	0.113778	0.506283	0.16835	CpG_920
AEMK02000452.1	3296627	-	0.355523	0.758097	0.242131	CpG_921
AEMK02000452.1	3296633	-	0.850569	0.899262	0.217865	CpG_922
AEMK02000452.1	3297005	-	0.299272	0.716477	1.64888	CpG_923
AEMK02000452.1	3297009	+	0.770531	0.886335	0.95057	CpG_924
AEMK02000452.1	3297010	-	0.589446	0.852367	0.566038	CpG_925
AEMK02000452.1	3297012	+	0.924368	0.90705	0.948767	CpG_926
AEMK02000452.1	3297013	-	0.286769	0.706926	1.01695	CpG_927
AEMK02000452.1	3297017	+	0.92652	0.907339	0.40221	CpG_928
AEMK02000452.1	3297018	-	0.0792093	0.439445	0.492611	CpG_929
AEMK02000452.1	3297025	+	0.450956	0.810434	0.754717	CpG_930
AEMK02000452.1	3297026	-	0.368255	0.766685	0.746269	CpG_931
AEMK02000452.1	3297039	+	0.376363	0.772662	0.602045	CpG_932
AEMK02000452.1	3297040	-	0.12413	0.521105	0.742115	CpG_933
AEMK02000452.1	3297041	+	0.72529	0.878942	0.443923	CpG_934
AEMK02000452.1	3297042	-	0.599464	0.855486	0.675676	CpG_935
AEMK02000452.1	3331843	-	0.583245	0.851321	2.84223	CpG_936
AEMK02000452.1	3331888	-	0.331514	0.742134	0.505079	CpG_937
AEMK02000452.1	3331896	-	0.372973	0.769955	0.897288	CpG_938
AEMK02000452.1	3331898	-	0.71313	0.876569	1.0987	CpG_939
AEMK02000452.1	3331911	-	0.789784	0.889412	1.31475	CpG_940
AEMK02000452.1	3331913	-	0.603458	0.856457	0.804004	CpG_941
AEMK02000452.1	3331917	-	0.742103	0.881729	1.3363	CpG_942
AEMK02000452.1	3369564	-	0.720487	0.877908	0.34965	CpG_943
AEMK02000452.1	3369570	+	0.763511	0.885043	0.0839678	CpG_944
AEMK02000452.1	3369571	-	0.53111	0.838502	0.519031	CpG_945
AEMK02000452.1	3369575	+	0.313404	0.727557	0.323625	CpG_946
AEMK02000452.1	3369576	-	0.264079	0.688421	0.350877	CpG_947
AEMK02000452.1	3369578	+	0.777776	0.887296	0.0842309	CpG_948
AEMK02000452.1	3369579	-	0.53403	0.839786	0.519931	CpG_949
AEMK02000452.1	3369584	+	0.76407	0.885129	0.0841494	CpG_950
AEMK02000452.1	3369585	-	0.115619	0.508457	0.520833	CpG_951
AEMK02000452.1	3369586	+	0.76545	0.885375	0.0853627	CpG_952
AEMK02000452.1	3369587	-	0.502371	0.8312	0.52356	CpG_953
AEMK02000452.1	3369593	+	0.268861	0.692205	0.198807	CpG_954
AEMK02000452.1	3369594	-	0.24827	0.676109	0.701754	CpG_955
AEMK02000452.1	3369595	+	0.761276	0.88444	0.0841494	CpG_956
AEMK02000452.1	3369596	-	0.417587	0.794451	0.521739	CpG_957
AEMK02000452.1	3369600	+	0.767267	0.885842	0.0845759	CpG_958
AEMK02000452.1	3369601	-	0.29936	0.716513	0.345423	CpG_959
AEMK02000452.1	3369611	+	0.719668	0.877813	0.328534	CpG_960
AEMK02000452.1	3369612	-	0.270773	0.693786	0.348432	CpG_961
AEMK02000452.1	3369617	+	0.419055	0.794833	0.568359	CpG_962
AEMK02000452.1	3369831	+	0.445905	0.808301	0.905797	CpG_963
AEMK02000452.1	3369837	+	0.216382	0.652071	0.544465	CpG_964
AEMK02000452.1	3369844	+	0.848195	0.898716	0.718133	CpG_965
AEMK02000452.1	3369847	+	0.893646	0.90318	0.722022	CpG_966
AEMK02000452.1	3369850	+	0.584779	0.851554	0.897666	CpG_967
AEMK02000452.1	3369852	+	0.849596	0.898947	0.90926	CpG_968
AEMK02000452.1	3369855	+	0.222174	0.657609	0.361664	CpG_969
AEMK02000452.1	3369861	+	0.580451	0.851084	0.902527	CpG_970
AEMK02000452.1	3369863	+	0.772772	0.886451	0.543742	CpG_971
AEMK02000452.1	3369876	+	0.512365	0.833633	0.507198	CpG_972
AEMK02000452.1	3369878	+	0.529946	0.838232	0.698184	CpG_973
AEMK02000452.1	3369885	+	0.712993	0.876543	0.700866	CpG_974
AEMK02000452.1	3370057	+	0.960342	0.910423	0.244442	CpG_975
AEMK02000452.1	3370072	+	0.450816	0.810427	0.856531	CpG_976
AEMK02000452.1	3370077	+	0.268272	0.691536	0.508906	CpG_977
AEMK02000452.1	3370083	+	0.701913	0.874589	1.70491	CpG_978
AEMK02000452.1	3378705	+	0.649888	0.864321	0.852153	CpG_979
AEMK02000452.1	3378729	+	0.000216206	0.00514935	17.7174	CpG_980
AEMK02000452.1	3382123	-	0.773551	0.886594	0.973556	CpG_981
AEMK02000452.1	3382141	-	0.568211	0.848118	0.510042	CpG_982
AEMK02000452.1	3382171	-	0.0771195	0.435308	1.06952	CpG_983
AEMK02000452.1	3382177	-	0.199621	0.636518	0.80429	CpG_984
AEMK02000452.1	3382185	-	0.0917509	0.467442	0.806452	CpG_985
AEMK02000452.1	3382199	-	0.549411	0.842483	0.33008	CpG_986
AEMK02000452.1	3460189	-	0.855882	0.89974	1.98083	CpG_987
AEMK02000452.1	3460207	-	0.00165426	0.0296043	4.50739	CpG_988
AEMK02000452.1	3460211	-	0.000788574	0.0157851	9.6123	CpG_989
AEMK02000452.1	3460228	-	2.19918e-05	0.000668769	19.9403	CpG_990
AEMK02000452.1	3460248	-	4.38085e-06	0.000156951	14.4023	CpG_991
AEMK02000452.1	3461576	-	0.243135	0.672766	1.66144	CpG_992
AEMK02000452.1	3461606	-	0.87241	0.900824	0.424791	CpG_993
AEMK02000452.1	3461612	-	0.623909	0.860409	0.469984	CpG_994
AEMK02000452.1	3461615	-	0.690417	0.872696	0.495868	CpG_995
AEMK02000452.1	3461622	-	0.960628	0.910423	0.646552	CpG_996
AEMK02000452.1	3470063	-	0.112633	0.504513	3.58684	CpG_997
AEMK02000452.1	3470073	-	0.458107	0.813503	6.68317	CpG_998
AEMK02000452.1	3470076	-	0.733461	0.88033	3.06904	CpG_999
AEMK02000452.1	3480812	-	0.028204	0.246008	9.73794	CpG_1000
AEMK02000452.1	3480823	-	0.17337	0.601649	14.1713	CpG_1001
AEMK02000452.1	3498997	-	0.901978	0.904298	0.724422	CpG_1002
AEMK02000452.1	3499000	-	0.346327	0.752775	1.73338	CpG_1003
AEMK02000452.1	3499006	-	0.308828	0.723685	0.463128	CpG_1004
AEMK02000452.1	3499016	-	0.398536	0.784374	0.498339	CpG_1005
AEMK02000452.1	3499021	-	0.345474	0.752149	1.16279	CpG_1006
AEMK02000452.1	3499026	-	0.440754	0.805413	1.27449	CpG_1007
AEMK02000452.1	3499029	-	0.11648	0.509503	2.52589	CpG_1008
AEMK02000452.1	3505270	-	0.694673	0.873428	0.464507	CpG_1009
AEMK02000452.1	3505293	-	0.707054	0.875513	0.770491	CpG_1010
AEMK02000452.1	3505315	-	0.794623	0.890063	1.30487	CpG_1011
AEMK02000452.1	3505318	-	0.381584	0.775717	1.95992	CpG_1012
AEMK02000452.1	3505381	-	0.978016	0.910423	1.13343	CpG_1013
AEMK02000452.1	3505388	-	0.1841	0.617091	1.45982	CpG_1014
AEMK02000452.1	3505400	-	0.768092	0.886062	2.82974	CpG_1015
AEMK02000452.1	3506011	-	0.188918	0.622678	0.671827	CpG_1016
AEMK02000452.1	3506019	-	0.0832962	0.449267	1.1028	CpG_1017
AEMK02000452.1	3506020	+	0.854859	0.899671	0.722892	CpG_1018
AEMK02000452.1	3506021	-	0.0509773	0.348147	1.25623	CpG_1019
AEMK02000452.1	3506034	+	0.802371	0.891244	0.722892	CpG_1020
AEMK02000452.1	3506035	-	0.371965	0.769669	0.732782	CpG_1021
AEMK02000452.1	3506048	+	0.259554	0.684116	0.464754	CpG_1022
AEMK02000452.1	3506049	-	0.13139	0.53388	0.957452	CpG_1023
AEMK02000452.1	3506050	+	0.292593	0.710651	0.498339	CpG_1024
AEMK02000452.1	3506051	-	0.0777471	0.436687	1.41495	CpG_1025
AEMK02000452.1	3506056	+	0.453349	0.811529	0.666667	CpG_1026
AEMK02000452.1	3506057	-	0.211782	0.648751	0.677487	CpG_1027
AEMK02000452.1	3506067	+	0.744533	0.881847	1.30627	CpG_1028
AEMK02000452.1	3510542	-	0.0500821	0.34455	8.75197	CpG_1029
AEMK02000452.1	3510557	-	0.32623	0.738285	3.16854	CpG_1030
AEMK02000452.1	3510570	-	0.534211	0.839786	4.75703	CpG_1031
AEMK02000452.1	3510578	-	0.43545	0.803939	9.06009	CpG_1032
AEMK02000452.1	3510584	-	0.115923	0.508957	8.16732	CpG_1033
AEMK02000452.1	3510587	-	0.73567	0.881006	2.17995	CpG_1034
AEMK02000452.1	3510598	-	0.880376	0.901413	3.88423	CpG_1035
AEMK02000452.1	3510611	+	0.698869	0.873991	4.73647	CpG_1036
AEMK02000452.1	3510615	+	0.165949	0.590587	10.354	CpG_1037
AEMK02000452.1	3510626	+	0.303121	0.719371	5.83835	CpG_1038
AEMK02000452.1	3510628	+	0.683016	0.870874	2.21563	CpG_1039
AEMK02000452.1	3510634	+	0.875312	0.900886	4.97813	CpG_1040
AEMK02000452.1	3510645	+	0.212651	0.649386	5.05463	CpG_1041
AEMK02000452.1	3510655	+	0.69294	0.873096	2.59346	CpG_1042
AEMK02000452.1	3510660	+	0.222374	0.657703	11.3119	CpG_1043
AEMK02000452.1	3511770	+	0.0235012	0.221099	10.2576	CpG_1044
AEMK02000452.1	3511780	+	0.000119863	0.00304145	17.2502	CpG_1045
AEMK02000452.1	3515647	-	0.405411	0.788572	0.744447	CpG_1046
AEMK02000452.1	3515658	-	0.157909	0.576225	2.51623	CpG_1047
AEMK02000452.1	3515667	-	0.714886	0.876911	0.352818	CpG_1048
AEMK02000452.1	3515670	-	0.190206	0.624528	0.44843	CpG_1049
AEMK02000452.1	3515672	-	0.257636	0.683009	0.330033	CpG_1050
AEMK02000452.1	3515680	-	0.25948	0.684116	0.331126	CpG_1051
AEMK02000452.1	3515684	-	0.259606	0.684116	0.331126	CpG_1052
AEMK02000452.1	3515691	-	0.259093	0.683907	0.330033	CpG_1053
AEMK02000452.1	3515706	-	0.0492587	0.340943	3.26934	CpG_1054
AEMK02000452.1	3515716	-	0.139033	0.545396	0.669643	CpG_1055
AEMK02000452.1	3515719	-	0.251819	0.678436	0.343643	CpG_1056
AEMK02000452.1	3515721	-	0.702333	0.874614	0.258599	CpG_1057
AEMK02000452.1	3763572	-	0.000469115	0.0101	7.43172	CpG_1058
AEMK02000452.1	3763574	-	0.392743	0.781409	3.36785	CpG_1059
AEMK02000452.1	3763620	-	0.155091	0.572168	3.37933	CpG_1060
AEMK02000452.1	3765039	+	0.776672	0.887053	1.85012	CpG_1061
AEMK02000452.1	3765051	+	0.340412	0.748746	2.62331	CpG_1062
AEMK02000465.1	634944	+	0.195957	0.632355	0.401606	CpG_1063
AEMK02000465.1	634960	+	0.198393	0.635419	0.404858	CpG_1064
AEMK02000465.1	634962	+	0.960469	0.910423	0.0505551	CpG_1065
AEMK02000465.1	634968	+	0.570697	0.848949	0.254453	CpG_1066
AEMK02000465.1	634975	+	0.570632	0.848949	0.258398	CpG_1067
AEMK02000465.1	634978	+	0.568203	0.848118	0.254453	CpG_1068
AEMK02000465.1	634980	+	0.704831	0.875137	0.401606	CpG_1069
AEMK02000465.1	634986	+	0.064424	0.399011	3.09464	CpG_1070
AEMK02000465.1	635415	+	0.120319	0.514243	4.03586	CpG_1071
AEMK02000465.1	635420	+	0.0493244	0.341188	3.61419	CpG_1072
AEMK02000465.1	635424	+	0.571063	0.849074	0.539084	CpG_1073
AEMK02000465.1	635435	+	0.559431	0.845224	0.537634	CpG_1074
AEMK02000465.1	635437	+	0.563907	0.846513	0.536193	CpG_1075
AEMK02000465.1	635449	+	0.561986	0.84565	0.539084	CpG_1076
AEMK02000465.1	635451	+	0.0431697	0.316592	3.31721	CpG_1077
AEMK02000465.1	635458	+	0.00111828	0.0213387	10.5943	CpG_1078
AEMK02000465.1	681048	-	0.306339	0.721693	0.791557	CpG_1079
AEMK02000465.1	681053	-	0.590002	0.852705	0.22836	CpG_1080
AEMK02000465.1	681079	-	0.799894	0.890721	0.595556	CpG_1081
AEMK02000465.1	681082	-	0.92071	0.906465	0.839509	CpG_1082
AEMK02000465.1	681085	-	0.730607	0.879817	0.303261	CpG_1083
AEMK02000465.1	681091	-	0.437494	0.804238	0.61954	CpG_1084
AEMK02000465.1	681093	-	0.680479	0.870383	0.258877	CpG_1085
AEMK02000465.1	681096	-	0.548624	0.842307	1.22453	CpG_1086
AEMK02000465.1	681676	+	0.145103	0.555265	0.598778	CpG_1087
AEMK02000465.1	681688	+	0.305333	0.721079	1.04273	CpG_1088
AEMK02000465.1	681691	+	0.307696	0.722836	1.2733	CpG_1089
AEMK02000465.1	681694	+	0.440445	0.805324	0.440917	CpG_1090
AEMK02000465.1	681699	+	0.377774	0.773662	1.16279	CpG_1091
AEMK02000465.1	681702	+	0.0115399	0.136886	1.07752	CpG_1092
AEMK02000465.1	681706	+	0.563106	0.846226	0.860002	CpG_1093
AEMK02000465.1	681710	+	0.186	0.619371	1.31424	CpG_1094
AEMK02000472.1	39099	+	0.558066	0.845224	3.7806	CpG_1095
AEMK02000472.1	46621	-	0.00456114	0.0674035	3.9594	CpG_1096
AEMK02000472.1	46726	-	0.00195673	0.0339358	3.79109	CpG_1097
AEMK02000472.1	47359	-	0.810407	0.892703	0.859989	CpG_1098
AEMK02000472.1	47371	-	0.119386	0.513327	2.07583	CpG_1099
AEMK02000472.1	47535	+	0.00013443	0.00337353	13.2165	CpG_1100
AEMK02000472.1	47832	-	0.0237583	0.222751	9.66793	CpG_1101
AEMK02000472.1	47835	+	0.465022	0.815998	6.76017	CpG_1102
AEMK02000472.1	47854	+	0.0867154	0.457106	7.84581	CpG_1103
AEMK02000472.1	49611	-	0.96541	0.910423	6.47037	CpG_1104
AEMK02000472.1	54610	-	0.0647862	0.400483	13.3751	CpG_1105
AEMK02000472.1	54628	-	0.0137952	0.154052	7.28336	CpG_1106
AEMK02000472.1	54647	-	0.13676	0.541922	10.6109	CpG_1107
AEMK02000485.1	7733	-	0.751192	0.88283	5.26744	CpG_1108
AEMK02000485.1	17254	+	0.858319	0.899893	2.23223	CpG_1109
AEMK02000485.1	17260	+	0.822676	0.895419	5.79837	CpG_1110
AEMK02000485.1	17619	+	0.013412	0.150974	14.6118	CpG_1111
AEMK02000485.1	21484	-	0.0905042	0.465081	2.08984	CpG_1112
AEMK02000485.1	21490	-	0.0171834	0.180087	7.53678	CpG_1113
AEMK02000485.1	21496	-	0.192042	0.627186	5.37717	CpG_1114
AEMK02000485.1	21506	-	0.261071	0.685506	7.07756	CpG_1115
AEMK02000485.1	21523	-	0.361732	0.762098	4.77832	CpG_1116
AEMK02000485.1	40440	-	0.0709456	0.420276	8.22349	CpG_1117
AEMK02000485.1	44426	+	0.261297	0.685637	1.88221	CpG_1118
AEMK02000485.1	44427	-	0.691082	0.872708	4.67242	CpG_1119
AEMK02000485.1	44434	+	0.00528524	0.0755727	8.69883	CpG_1120
AEMK02000485.1	44446	+	0.343811	0.750918	11.2545	CpG_1121
AEMK02000485.1	44447	-	0.00691093	0.0929625	8.56541	CpG_1122
AEMK02000485.1	44451	+	0.688382	0.871848	3.88786	CpG_1123
AEMK02000485.1	47451	+	0.411305	0.791721	0.8706	CpG_1124
AEMK02000485.1	53673	-	0.29747	0.71464	3.06233	CpG_1125
AEMK02000485.1	54395	-	0.659215	0.865603	2.66536	CpG_1126
AEMK02000485.1	54397	-	0.583631	0.851321	6.70069	CpG_1127
AEMK02000485.1	54405	-	0.676486	0.869476	4.77761	CpG_1128
AEMK02000485.1	54417	-	0.0558563	0.366947	11.3124	CpG_1129
AEMK02000485.1	54422	-	0.177746	0.608779	8.18252	CpG_1130
AEMK02000485.1	54434	-	0.932099	0.908275	6.26715	CpG_1131
AEMK02000485.1	55388	-	0.955032	0.910423	1.89429	CpG_1132
AEMK02000485.1	55390	-	0.862548	0.900049	3.36107	CpG_1133
AEMK02000485.1	55410	-	0.438951	0.804747	3.94116	CpG_1134
AEMK02000485.1	55419	-	0.773382	0.886572	0.247525	CpG_1135
AEMK02000485.1	55432	-	0.770617	0.886335	0.780572	CpG_1136
AEMK02000485.1	55438	-	0.0909795	0.465903	3.29393	CpG_1137
AEMK02000485.1	55440	-	0.925529	0.907162	6.13837	CpG_1138
AEMK02000485.1	55448	-	0.0843926	0.451746	7.92037	CpG_1139
AEMK02000485.1	56079	-	0.482106	0.823227	14.942	CpG_1140
AEMK02000485.1	56085	-	0.0829712	0.448646	14.8296	CpG_1141
AEMK02000489.1	22201	-	0.841111	0.898115	1.41699	CpG_1142
AEMK02000489.1	22220	-	0.632773	0.861609	12.2809	CpG_1143
AEMK02000489.1	22245	-	0.763844	0.885061	3.41416	CpG_1144
AEMK02000489.1	22247	-	0.861546	0.899893	3.02441	CpG_1145
AEMK02000489.1	22268	-	0.426875	0.799001	7.02055	CpG_1146
AEMK02000489.1	40181	+	0.530004	0.838248	0.661669	CpG_1147
AEMK02000489.1	46571	-	0.898794	0.903941	1.2632	CpG_1148
AEMK02000489.1	46602	-	0.590586	0.85285	2.27533	CpG_1149
AEMK02000489.1	47593	-	0.848357	0.898716	1.91736	CpG_1150
AEMK02000489.1	49038	+	0.083202	0.449113	4.45441	CpG_1151
AEMK02000489.1	49048	+	0.00516829	0.0743278	1.81198	CpG_1152
AEMK02000489.1	49064	+	0.0146658	0.160992	1.13745	CpG_1153
AEMK02000489.1	51133	+	0.00375239	0.0575023	5.46595	CpG_1154
AEMK02000489.1	51140	+	0.0154171	0.167214	4.80719	CpG_1155
AEMK02000489.1	51153	+	0.263045	0.687593	3.38144	CpG_1156
AEMK02000489.1	51155	+	0.0807304	0.443206	1.80818	CpG_1157
AEMK02000489.1	51162	+	0.0569922	0.371597	2.25129	CpG_1158
AEMK02000489.1	51176	+	0.000724848	0.0146977	5.77289	CpG_1159
AEMK02000489.1	51181	+	0.0123165	0.142629	7.06422	CpG_1160
AEMK02000556.1	21320	-	0.444807	0.807742	0.7685	CpG_1161
AEMK02000556.1	21347	-	0.00104357	0.0201449	19.3752	CpG_1162
AEMK02000556.1	37288	+	0.00389891	0.0594313	9.0105	CpG_1163
AEMK02000556.1	37292	+	0.641659	0.862736	2.03043	CpG_1164
AEMK02000556.1	37302	+	0.936466	0.908862	5.90821	CpG_1165
AEMK02000556.1	37310	+	0.938624	0.908985	7.33754	CpG_1166
AEMK02000556.1	37318	+	0.807124	0.892203	3.38816	CpG_1167
AEMK02000556.1	37320	+	0.909508	0.90585	2.26807	CpG_1168
AEMK02000556.1	37733	-	1.26407e-05	0.000404646	26.0213	CpG_1169
AEMK02000556.1	37737	-	0.000192246	0.00463929	13.8406	CpG_1170
AEMK02000556.1	37741	-	0.247262	0.675671	5.078	CpG_1171
AEMK02000556.1	37750	-	0.410124	0.791369	2.39044	CpG_1172
AEMK02000556.1	37758	-	0.672843	0.86864	2.62664	CpG_1173
AEMK02000556.1	37766	-	0.545421	0.841977	1.73362	CpG_1174
AEMK02000556.1	37778	+	0.566504	0.847484	3.03374	CpG_1175
AEMK02000556.1	37779	-	0.172609	0.600571	6.07357	CpG_1176
AEMK02000556.1	37786	+	0.756731	0.883387	5.27749	CpG_1177
AEMK02000556.1	37892	-	0.811439	0.8929	3.80658	CpG_1178
AEMK02000561.1	17293	+	0.00632489	0.0867865	12.6054	CpG_1179
AEMK02000561.1	22032	-	0.0120558	0.140522	1.94047	CpG_1180
AEMK02000569.1	345268	-	0.649925	0.864324	0.865793	CpG_1181
AEMK02000569.1	345280	+	0.893794	0.903187	0.790543	CpG_1182
AEMK02000569.1	345281	-	0.449397	0.809527	0.39604	CpG_1183
AEMK02000569.1	345282	+	0.0208218	0.204912	1.32776	CpG_1184
AEMK02000569.1	345283	-	0.866277	0.900466	0.692841	CpG_1185
AEMK02000569.1	345284	+	0.987304	0.910423	0.844214	CpG_1186
AEMK02000569.1	345285	-	0.836647	0.897683	0.734335	CpG_1187
AEMK02000569.1	345286	+	0.307115	0.7226	0.616823	CpG_1188
AEMK02000569.1	345287	-	0.862386	0.900016	0.535148	CpG_1189
AEMK02000569.1	345293	+	0.500325	0.830523	0.518119	CpG_1190
AEMK02000569.1	345294	-	0.440788	0.805413	0.595238	CpG_1191
AEMK02000569.1	345303	+	0.909565	0.90585	0.442881	CpG_1192
AEMK02000569.1	345304	-	0.99934	0.910423	0.201833	CpG_1193
AEMK02000569.1	345308	+	0.340573	0.748757	0.604489	CpG_1194
AEMK02000569.1	345309	-	0.53754	0.84036	0.556936	CpG_1195
AEMK02000569.1	345310	+	0.639863	0.862572	0.258865	CpG_1196
AEMK02000569.1	345311	-	0.64357	0.86309	0.553296	CpG_1197
AEMK02000569.1	345319	+	0.146759	0.558086	0.788196	CpG_1198
AEMK02000569.1	345320	-	0.0216399	0.209921	1.16822	CpG_1199
AEMK02000569.1	345328	+	0.64478	0.863223	1.05821	CpG_1200
AEMK02000569.1	345329	-	0.469887	0.818438	0.767231	CpG_1201
AEMK02000569.1	345330	+	0.565925	0.847158	0.253446	CpG_1202
AEMK02000569.1	345331	-	0.312919	0.72727	0.730897	CpG_1203
AEMK02000569.1	345336	+	0.297015	0.714269	3.72423	CpG_1204
AEMK02000569.1	795459	+	0.901926	0.904298	0.566109	CpG_1205
AEMK02000569.1	795464	+	0.324393	0.737157	1.09835	CpG_1206
AEMK02000569.1	795466	+	0.622872	0.859919	0.673186	CpG_1207
AEMK02000569.1	795468	+	0.623135	0.860013	0.255102	CpG_1208
AEMK02000569.1	795482	+	0.552561	0.843775	0.820573	CpG_1209
AEMK02000569.1	795490	+	0.590841	0.852944	0.255102	CpG_1210
AEMK02000569.1	795496	+	0.0379731	0.29361	6.78615	CpG_1211
AEMK02000569.1	820449	-	0.661541	0.866252	0.3861	CpG_1212
AEMK02000569.1	820452	-	0.701534	0.874589	1.66085	CpG_1213
AEMK02000569.1	820454	-	0.995685	0.910423	0.3861	CpG_1214
AEMK02000569.1	820466	-	0.608719	0.857652	0.387597	CpG_1215
AEMK02000569.1	820471	-	0.0656498	0.403409	1.39665	CpG_1216
AEMK02000569.1	820473	-	0.912084	0.906022	0.49652	CpG_1217
AEMK02000569.1	820482	+	0.236299	0.667653	0.747664	CpG_1218
AEMK02000569.1	820484	+	0.241868	0.6721	0.742115	CpG_1219
AEMK02000569.1	820498	+	0.541122	0.84096	0.742115	CpG_1220
AEMK02000569.1	820502	+	0.736556	0.88115	0.184502	CpG_1221
AEMK02000569.1	820514	+	0.458837	0.813644	0.92081	CpG_1222
AEMK02000569.1	820528	+	0.453266	0.811529	0.93985	CpG_1223
AEMK02000569.1	820530	+	0.45974	0.813795	0.932836	CpG_1224
AEMK02000569.1	820533	+	0.980573	0.910423	1.86353	CpG_1225
AEMK02000569.1	896280	+	0.835184	0.897443	0.44631	CpG_1226
AEMK02000569.1	896288	+	0.093887	0.472087	1.03855	CpG_1227
AEMK02000569.1	896299	+	0.438983	0.804749	0.390625	CpG_1228
AEMK02000569.1	896303	+	0.355734	0.75831	1.05265	CpG_1229
AEMK02000569.1	896306	+	0.570754	0.848951	0.262498	CpG_1230
AEMK02000569.1	896309	+	0.463117	0.815126	0.343864	CpG_1231
AEMK02000569.1	896315	+	0.8263	0.895998	0.228172	CpG_1232
AEMK02000569.1	896320	+	0.213344	0.64998	0.669346	CpG_1233
AEMK02000569.1	896322	+	0.346555	0.752891	0.44266	CpG_1234
AEMK02000569.1	896325	+	0.253894	0.680042	0.674737	CpG_1235
AEMK02000569.1	896331	+	0.278904	0.700042	0.488231	CpG_1236
AEMK02000569.1	896337	+	0.585778	0.851843	1.97628	CpG_1237
AEMK02000569.1	931290	-	0.0210686	0.206264	19.6342	CpG_1238
AEMK02000569.1	931304	-	0.0597011	0.382117	20.4079	CpG_1239
AEMK02000597.1	6209	-	0.844165	0.89822	1.30952	CpG_1240
AEMK02000597.1	6216	+	0.0128548	0.146627	2.01512	CpG_1241
AEMK02000597.1	6217	-	0.451853	0.810919	0.722518	CpG_1242
AEMK02000597.1	6235	+	0.0872834	0.458565	0.866551	CpG_1243
AEMK02000597.1	6236	-	0.271363	0.694268	0.720255	CpG_1244
AEMK02000597.1	6253	+	0.0742894	0.428432	1.61282	CpG_1245
AEMK02000597.1	6254	-	0.425513	0.798402	0.904099	CpG_1246
AEMK02000597.1	6475	-	7.35175e-06	0.000250901	11.3364	CpG_1247
AEMK02000597.1	6523	-	0.0444261	0.322125	4.73333	CpG_1248
AEMK02000597.1	6526	-	0.0472713	0.333251	4.53892	CpG_1249
AEMK02000635.1	32230	+	0.370096	0.768474	0.895832	CpG_1250
AEMK02000635.1	32240	+	0.000309079	0.00706009	12.3855	CpG_1251
AEMK02000635.1	32275	+	0.426504	0.798847	4.02905	CpG_1252
AEMK02000635.1	32403	+	0.11444	0.506815	4.38626	CpG_1253
AEMK02000635.1	32434	+	0.0307315	0.258532	5.21344	CpG_1254
AEMK02000635.1	32436	+	0.11381	0.506283	3.89357	CpG_1255
AEMK02000635.1	32454	+	0.655805	0.865014	1.18761	CpG_1256
AEMK02000635.1	32464	+	0.00290065	0.0464132	3.01646	CpG_1257
AEMK02000635.1	32472	+	0.00162635	0.0291907	9.80678	CpG_1258
AEMK02000635.1	32480	+	0.906423	0.905452	0.692396	CpG_1259
AEMK02000652.1	21898	-	0.593191	0.853795	0.696667	CpG_1260
AEMK02000652.1	21948	-	0.00341546	0.0532186	14.7594	CpG_1261
AEMK02000652.1	23327	-	0.334556	0.74505	1.63505	CpG_1262
AEMK02000652.1	23343	-	0.035553	0.282519	1.89064	CpG_1263
AEMK02000652.1	23351	-	0.00527294	0.0754561	7.23884	CpG_1264
AEMK02000682.1	91027	-	0.611596	0.858088	4.01649	CpG_1265
AEMK02000682.1	111652	-	0.101708	0.48779	3.15459	CpG_1266
AEMK02000682.1	111662	-	0.649549	0.864239	2.49616	CpG_1267
AEMK02000682.1	111680	-	0.698037	0.873904	2.52159	CpG_1268
AEMK02000682.1	111686	-	0.952283	0.910423	1.18183	CpG_1269
AEMK02000682.1	111690	-	0.165352	0.589892	3.06268	CpG_1270
AEMK02000682.1	111702	-	0.781139	0.887979	1.88611	CpG_1271
AEMK02000682.1	139336	-	0.0168324	0.17749	2.65963	CpG_1272
AEMK02000682.1	139365	-	0.325385	0.737774	2.77652	CpG_1273
AEMK02000682.1	139370	-	0.389954	0.780325	5.05875	CpG_1274
AEMK02000682.1	139382	-	0.651151	0.864499	3.447	CpG_1275
AEMK02000682.1	139391	-	0.676513	0.869476	1.4817	CpG_1276
AEMK02000682.1	139474	+	0.10589	0.494784	3.85449	CpG_1277
AEMK02000682.1	139477	+	0.796389	0.890269	2.6922	CpG_1278
AEMK02000682.1	139480	+	0.18074	0.613385	3.29529	CpG_1279
AEMK02000682.1	139482	+	0.222275	0.657642	1.26991	CpG_1280
AEMK02000682.1	139488	+	0.425421	0.798356	3.36554	CpG_1281
AEMK02000682.1	139490	+	0.0105498	0.128484	4.94236	CpG_1282
AEMK02000682.1	139494	+	0.711646	0.876142	3.27269	CpG_1283
AEMK02000682.1	139497	+	0.477104	0.821113	4.27477	CpG_1284
AEMK02000682.1	139501	+	0.510607	0.832875	3.36217	CpG_1285
AEMK02000682.1	139513	+	0.160586	0.581564	2.94944	CpG_1286
AEMK02000682.1	139669	-	0.251524	0.678379	3.51824	CpG_1287
AEMK02000682.1	139677	-	0.948949	0.910423	6.58048	CpG_1288
AEMK02000682.1	139678	+	0.00129959	0.0242652	5.29396	CpG_1289
AEMK02000682.1	139679	-	0.338343	0.747449	7.8307	CpG_1290
AEMK02000682.1	139692	+	0.156244	0.573365	3.98331	CpG_1291
AEMK02000682.1	139693	-	0.364224	0.764187	5.97436	CpG_1292
AEMK02000682.1	139698	+	0.0326054	0.268188	4.16044	CpG_1293
AEMK02000682.1	139699	-	0.899773	0.904054	4.05001	CpG_1294
AEMK02000682.1	139703	+	0.0198057	0.197991	4.66773	CpG_1295
AEMK02000682.1	139704	-	0.264205	0.688421	4.8706	CpG_1296
AEMK02000682.1	139707	+	0.00280487	0.045238	2.80481	CpG_1297
AEMK02000682.1	139708	-	0.426965	0.799092	5.18612	CpG_1298
AEMK02000682.1	139709	+	0.00846842	0.108988	5.40075	CpG_1299
AEMK02000682.1	139710	-	0.365677	0.765037	9.34775	CpG_1300
AEMK02000682.1	139713	+	0.0424502	0.313237	4.03809	CpG_1301
AEMK02000682.1	139714	-	0.214741	0.650824	4.21357	CpG_1302
AEMK02000682.1	139722	+	0.0550789	0.363696	3.07351	CpG_1303
AEMK02000682.1	139804	-	0.227084	0.661308	3.96708	CpG_1304
AEMK02000682.1	139816	-	0.902175	0.904298	1.73145	CpG_1305
AEMK02000682.1	139818	-	0.220062	0.655566	2.72231	CpG_1306
AEMK02000682.1	139821	-	0.267099	0.690958	3.07113	CpG_1307
AEMK02000682.1	139827	-	0.413494	0.792755	3.32045	CpG_1308
AEMK02000682.1	139829	-	0.546554	0.842047	4.07986	CpG_1309
AEMK02000682.1	139838	-	0.136611	0.541878	3.68595	CpG_1310
AEMK02000682.1	139845	-	0.162222	0.584188	2.20591	CpG_1311
AEMK02000682.1	139853	-	0.261594	0.685791	0.809694	CpG_1312
AEMK02000682.1	224001	+	0.289186	0.708144	2.3447	CpG_1313
AEMK02000682.1	269897	+	0.718128	0.877331	1.82885	CpG_1314
AEMK02000682.1	269909	+	0.937496	0.908862	0.773608	CpG_1315
AEMK02000682.1	269923	+	0.758675	0.883826	3.20715	CpG_1316
AEMK02000682.1	269936	+	0.398673	0.784417	1.09291	CpG_1317
AEMK02000682.1	269940	+	0.00149655	0.0272182	7.43993	CpG_1318
AEMK02000682.1	271157	+	1.26394e-07	6.32055e-06	26.8569	CpG_1319
AEMK02000682.1	271159	+	0.67396	0.868708	4.2044	CpG_1320
AEMK02000682.1	281562	-	0.119934	0.514037	4.08563	CpG_1321
AEMK02000682.1	281575	-	0.403547	0.787429	5.17329	CpG_1322
AEMK02000682.1	281598	-	0.680393	0.87038	4.52512	CpG_1323
AEMK02000682.1	400644	+	0.876611	0.900886	0.905132	CpG_1324
AEMK02000682.1	400648	+	0.473085	0.819311	0.636773	CpG_1325
AEMK02000682.1	400654	+	0.559937	0.845224	0.499195	CpG_1326
AEMK02000682.1	400682	+	0.00232581	0.0388397	4.74762	CpG_1327
AEMK02000682.1	400685	+	0.0993414	0.483691	1.47968	CpG_1328
AEMK02000682.1	400695	+	0.860767	0.899893	1.23009	CpG_1329
AEMK02000682.1	400963	-	0.0227717	0.216778	2.67319	CpG_1330
AEMK02000682.1	400968	-	0.663664	0.866697	0.765535	CpG_1331
AEMK02000682.1	400971	-	0.781628	0.88813	0.932401	CpG_1332
AEMK02000682.1	400981	-	0.939165	0.909019	0.462963	CpG_1333
AEMK02000682.1	400990	-	0.381135	0.775323	1.1655	CpG_1334
AEMK02000682.1	400995	-	0.904241	0.904968	0.934579	CpG_1335
AEMK02000682.1	401000	-	0.475871	0.820499	0.917431	CpG_1336
AEMK02000682.1	401008	-	0.894844	0.903331	0.932401	CpG_1337
AEMK02000682.1	408078	-	0.662442	0.866449	0.855228	CpG_1338
AEMK02000682.1	408086	-	0.676106	0.869434	0.277343	CpG_1339
AEMK02000682.1	408116	-	0.873788	0.900886	0.171485	CpG_1340
AEMK02000682.1	408118	-	0.481156	0.822849	0.417055	CpG_1341
AEMK02000682.1	408130	-	0.314507	0.728168	0.681462	CpG_1342
AEMK02000682.1	440925	-	0.200458	0.637807	1.94209	CpG_1343
AEMK02000682.1	440934	-	0.39086	0.780937	0.68694	CpG_1344
AEMK02000682.1	440943	-	0.662111	0.866449	0.427266	CpG_1345
AEMK02000682.1	440945	-	0.99777	0.910423	0.6215	CpG_1346
AEMK02000682.1	440952	-	0.418226	0.794721	0.490295	CpG_1347
AEMK02000682.1	440956	-	0.474264	0.820026	0.531062	CpG_1348
AEMK02000682.1	440976	-	0.60501	0.85693	0.506875	CpG_1349
AEMK02000682.1	440982	-	0.610433	0.857893	0.509929	CpG_1350
AEMK02000682.1	440992	-	0.0851788	0.454049	1.33321	CpG_1351
AEMK02000682.1	503242	-	0.75253	0.88283	1.14584	CpG_1352
AEMK02000682.1	503252	-	0.419012	0.794833	0.226244	CpG_1353
AEMK02000682.1	503263	-	0.391094	0.780937	0.392927	CpG_1354
AEMK02000682.1	503265	-	0.662515	0.866449	0.495868	CpG_1355
AEMK02000682.1	503271	-	0.316835	0.730148	0.49505	CpG_1356
AEMK02000682.1	503283	-	0.667436	0.86774	0.492611	CpG_1357
AEMK02000682.1	503285	-	0.520493	0.835494	0.493421	CpG_1358
AEMK02000682.1	503291	-	0.921581	0.906465	0.328901	CpG_1359
AEMK02000682.1	503295	-	0.714983	0.876911	0.496689	CpG_1360
AEMK02000682.1	503299	-	0.925715	0.907195	0.321043	CpG_1361
AEMK02000682.1	503471	-	0.268301	0.691569	1.99696	CpG_1362
AEMK02000682.1	503474	-	0.246105	0.67525	0.939589	CpG_1363
AEMK02000682.1	503476	-	0.454787	0.81191	0.623489	CpG_1364
AEMK02000682.1	503479	-	0.558906	0.845224	0.797721	CpG_1365
AEMK02000682.1	503490	-	0.942065	0.909648	0.299401	CpG_1366
AEMK02000682.1	503493	-	0.93115	0.90823	0.4329	CpG_1367
AEMK02000682.1	503499	-	0.302813	0.719108	0.524476	CpG_1368
AEMK02000682.1	503502	-	0.296394	0.713873	0.524476	CpG_1369
AEMK02000682.1	503506	-	0.547254	0.842139	0.429185	CpG_1370
AEMK02000682.1	503508	-	0.547306	0.842139	0.430108	CpG_1371
AEMK02000682.1	503513	-	0.544762	0.841798	0.430108	CpG_1372
AEMK02000682.1	503515	-	0.120788	0.514885	0.437637	CpG_1373
AEMK02000682.1	503535	-	0.55845	0.845224	0.999494	CpG_1374
AEMK02000682.1	503538	-	0.484222	0.824264	0.713012	CpG_1375
AEMK02000682.1	503541	-	0.672831	0.86864	1.1123	CpG_1376
AEMK02000682.1	503644	-	0.764999	0.885375	1.97445	CpG_1377
AEMK02000682.1	503653	-	0.630917	0.861264	1.01695	CpG_1378
AEMK02000682.1	503662	-	0.898471	0.903897	0.856164	CpG_1379
AEMK02000682.1	503674	-	0.303641	0.719703	0.506757	CpG_1380
AEMK02000682.1	503676	-	0.181774	0.614342	0.694444	CpG_1381
AEMK02000682.1	503679	-	0.422908	0.797084	0.674536	CpG_1382
AEMK02000682.1	505027	+	5.28842e-10	3.90966e-08	64.9077	CpG_1383
AEMK02000682.1	505099	+	0.153302	0.569057	4.75472	CpG_1384
AEMK02000682.1	551581	+	1.32004e-05	0.00042035	5.68234	CpG_1385
AEMK02000682.1	551583	+	0.13145	0.533894	1.66395	CpG_1386
AEMK02000682.1	551597	+	0.000563837	0.0118684	4.06189	CpG_1387
AEMK02000682.1	551634	+	5.89622e-08	3.09565e-06	12.0837	CpG_1388
AEMK02000682.1	551636	+	1.13133e-06	4.60849e-05	6.8744	CpG_1389
AEMK02000682.1	551649	+	0.381035	0.775323	2.53795	CpG_1390
AEMK02000682.1	570565	+	5.8436e-09	3.64941e-07	8.33077	CpG_1391
AEMK02000682.1	570568	+	0.00245693	0.0406201	5.1733	CpG_1392
AEMK02000682.1	570592	+	4.79909e-06	0.000170928	9.45523	CpG_1393
AEMK02000682.1	570594	+	1.23542e-09	8.64281e-08	14.0264	CpG_1394
AEMK02000682.1	570600	+	6.40763e-15	1.1646e-12	22.0449	CpG_1395
AEMK02000682.1	570613	+	1.49363e-09	1.03173e-07	13.33	CpG_1396
AEMK02000682.1	570857	+	1.257e-06	5.07134e-05	19.2159	CpG_1397
AEMK02000682.1	570865	+	2.24784e-11	2.14613e-09	25.9253	CpG_1398
AEMK02000682.1	570886	+	0.00561975	0.0792686	6.63544	CpG_1399
AEMK02000682.1	614178	-	0.431745	0.801954	2.40338	CpG_1400
AEMK02000682.1	614187	+	0.004909	0.071406	2.02999	CpG_1401
AEMK02000682.1	614188	-	0.00019284	0.00465156	2.53162	CpG_1402
AEMK02000682.1	614190	+	0.000396242	0.00878288	2.26291	CpG_1403
AEMK02000682.1	614191	-	0.00912084	0.115424	1.50965	CpG_1404
AEMK02000682.1	614203	-	0.3388	0.747554	0.511319	CpG_1405
AEMK02000682.1	614205	+	0.252094	0.678663	0.69819	CpG_1406
AEMK02000682.1	614206	-	0.16745	0.59259	0.890493	CpG_1407
AEMK02000682.1	614221	+	0.282357	0.703024	3.02621	CpG_1408
AEMK02000682.1	614718	-	0.099799	0.48474	5.00692	CpG_1409
AEMK02000682.1	614721	-	0.000348971	0.00785973	4.30133	CpG_1410
AEMK02000682.1	614723	-	0.19201	0.627132	2.62119	CpG_1411
AEMK02000682.1	614730	-	0.126377	0.52524	1.59923	CpG_1412
AEMK02000682.1	614739	-	0.00307294	0.0487423	1.33929	CpG_1413
AEMK02000682.1	614744	-	0.00124361	0.0233452	5.75721	CpG_1414
AEMK02000682.1	614747	-	4.07687e-06	0.000147412	6.3319	CpG_1415
AEMK02000682.1	614758	-	0.712357	0.876519	0.707306	CpG_1416
AEMK02000682.1	614762	-	0.051793	0.351382	1.1236	CpG_1417
AEMK02000682.1	614764	-	0.571799	0.849235	0.349592	CpG_1418
AEMK02000682.1	614770	-	0.725181	0.878901	0.889091	CpG_1419
AEMK02000682.1	619708	-	0.600651	0.856127	2.58682	CpG_1420
AEMK02000682.1	619714	-	0.224864	0.659575	0.417537	CpG_1421
AEMK02000682.1	619718	-	0.562738	0.846022	0.195428	CpG_1422
AEMK02000682.1	619721	-	0.316426	0.729822	0.902935	CpG_1423
AEMK02000682.1	619723	-	0.953708	0.910423	0.233971	CpG_1424
AEMK02000682.1	619736	-	0.381988	0.775755	0.634249	CpG_1425
AEMK02000682.1	619747	-	0.294124	0.711476	0.408913	CpG_1426
AEMK02000682.1	619752	-	0.1258	0.524319	0.813049	CpG_1427
AEMK02000682.1	667533	-	0.332561	0.743473	1.4997	CpG_1428
AEMK02000682.1	667542	-	0.682236	0.87086	0.859288	CpG_1429
AEMK02000682.1	667554	-	0.433103	0.802568	0.986349	CpG_1430
AEMK02000682.1	667561	+	0.527973	0.837848	0.664552	CpG_1431
AEMK02000682.1	667562	-	0.928382	0.907818	0.863931	CpG_1432
AEMK02000682.1	667577	+	0.833507	0.897221	0.389871	CpG_1433
AEMK02000682.1	667578	-	0.211142	0.648508	0.990532	CpG_1434
AEMK02000682.1	667586	+	0.59999	0.855656	0.273134	CpG_1435
AEMK02000682.1	667587	-	0.294762	0.7122	0.93475	CpG_1436
AEMK02000682.1	667598	+	0.504773	0.831807	1.87475	CpG_1437
AEMK02000682.1	667608	-	0.89294	0.90305	1.14098	CpG_1438
AEMK02000682.1	667619	+	0.0464455	0.329859	1.12	CpG_1439
AEMK02000682.1	667620	-	0.974933	0.910423	0.55009	CpG_1440
AEMK02000682.1	667622	+	0.0771638	0.435374	0.916688	CpG_1441
AEMK02000682.1	667623	-	0.681722	0.870753	0.729915	CpG_1442
AEMK02000682.1	667644	+	0.0231818	0.219263	0.956938	CpG_1443
AEMK02000682.1	667645	-	0.86226	0.900016	0.737958	CpG_1444
AEMK02000682.1	667651	+	0.0878711	0.459888	0.972447	CpG_1445
AEMK02000682.1	667652	-	0.71703	0.877152	0.548109	CpG_1446
AEMK02000682.1	667653	+	0.0240814	0.224818	0.963082	CpG_1447
AEMK02000682.1	667654	-	0.985329	0.910423	0.735613	CpG_1448
AEMK02000682.1	667657	+	0.0519182	0.351871	0.827815	CpG_1449
AEMK02000682.1	667658	-	0.775097	0.887042	0.665953	CpG_1450
AEMK02000682.1	667662	+	0.09519	0.475448	0.621538	CpG_1451
AEMK02000682.1	667802	-	0.227504	0.661773	1.23225	CpG_1452
AEMK02000682.1	667809	-	0.626077	0.86087	0.241546	CpG_1453
AEMK02000682.1	667819	-	0.639727	0.862572	0.240385	CpG_1454
AEMK02000682.1	667822	-	0.628094	0.860907	0.240964	CpG_1455
AEMK02000682.1	667824	-	0.860836	0.899893	0.240385	CpG_1456
AEMK02000682.1	667826	-	0.629043	0.861077	0.240964	CpG_1457
AEMK02000682.1	667832	-	0.40856	0.790447	0.481928	CpG_1458
AEMK02000682.1	667839	-	0.577583	0.850013	0.240385	CpG_1459
AEMK02000682.1	667845	-	0.63428	0.861806	0.239808	CpG_1460
AEMK02000682.1	667848	-	0.315225	0.728782	0.724638	CpG_1461
AEMK02000682.1	667852	-	0.411225	0.791721	0.487805	CpG_1462
AEMK02000682.1	667856	-	0.118866	0.51235	0.480769	CpG_1463
AEMK02000682.1	667862	-	0.66636	0.867596	0.481928	CpG_1464
AEMK02000682.1	667877	-	0.412439	0.792199	0.485437	CpG_1465
AEMK02000682.1	667881	-	0.614267	0.858501	0.485437	CpG_1466
AEMK02000682.1	668130	-	0.0855774	0.4548	2.50094	CpG_1467
AEMK02000682.1	668148	+	0.656243	0.865152	0.234797	CpG_1468
AEMK02000682.1	668149	-	0.845313	0.898315	0.992556	CpG_1469
AEMK02000682.1	668157	+	0.639525	0.862572	0.236483	CpG_1470
AEMK02000682.1	668158	-	0.990405	0.910423	0.740741	CpG_1471
AEMK02000682.1	668161	+	0.328505	0.739884	0.460122	CpG_1472
AEMK02000682.1	668162	-	0.992594	0.910423	0.742574	CpG_1473
AEMK02000682.1	668167	+	0.240297	0.670871	0.679743	CpG_1474
AEMK02000682.1	668168	-	0.783099	0.888535	0.497512	CpG_1475
AEMK02000682.1	668186	+	0.666623	0.867596	0.244375	CpG_1476
AEMK02000682.1	668187	-	0.996389	0.910423	0.753769	CpG_1477
AEMK02000682.1	668194	+	0.155326	0.572245	1.43928	CpG_1478
AEMK02000682.1	674796	+	0.684373	0.871003	1.15769	CpG_1479
AEMK02000682.1	674823	+	0.190002	0.624257	2.11616	CpG_1480
AEMK02000682.1	685666	+	0.471125	0.819073	1.16861	CpG_1481
AEMK02000682.1	685669	+	0.394885	0.782552	0.702576	CpG_1482
AEMK02000682.1	685672	+	0.181003	0.613547	0.752266	CpG_1483
AEMK02000682.1	685675	+	0.077462	0.43598	0.775611	CpG_1484
AEMK02000682.1	685677	+	0.290614	0.709098	0.700935	CpG_1485
AEMK02000682.1	685679	+	0.334905	0.745359	0.605892	CpG_1486
AEMK02000682.1	685684	+	0.12542	0.523506	3.4254	CpG_1487
AEMK02000682.1	698131	+	0.783839	0.888661	0.297619	CpG_1488
AEMK02000682.1	698135	+	0.536537	0.840204	0.295858	CpG_1489
AEMK02000682.1	698145	+	0.683267	0.870874	0.122274	CpG_1490
AEMK02000682.1	698152	+	0.805768	0.891961	0.177897	CpG_1491
AEMK02000682.1	698154	+	0.382826	0.776257	0.352734	CpG_1492
AEMK02000682.1	698157	+	0.795089	0.890094	0.123183	CpG_1493
AEMK02000682.1	698160	+	0.564208	0.846687	0.512586	CpG_1494
AEMK02000682.1	698163	+	0.799778	0.890721	0.180371	CpG_1495
AEMK02000682.1	698173	+	0.628749	0.861032	0.657685	CpG_1496
AEMK02000682.1	698176	+	0.85848	0.899893	5.40698	CpG_1497
AEMK02000682.1	701305	-	0.858309	0.899893	1.07271	CpG_1498
AEMK02000682.1	701319	-	0.901648	0.904298	2.3768	CpG_1499
AEMK02000682.1	702180	-	0.395407	0.782744	3.79782	CpG_1500
AEMK02000682.1	702188	-	0.808001	0.892203	0.835073	CpG_1501
AEMK02000682.1	702194	-	0.539992	0.84056	0.289017	CpG_1502
AEMK02000682.1	702196	-	0.496812	0.829389	0.423116	CpG_1503
AEMK02000682.1	702199	-	0.00221944	0.0375563	0.577201	CpG_1504
AEMK02000682.1	702202	-	0.299416	0.716547	0.288184	CpG_1505
AEMK02000682.1	702211	-	0.778339	0.887296	0.114989	CpG_1506
AEMK02000682.1	702217	-	0.0886202	0.461384	0.286944	CpG_1507
AEMK02000682.1	702222	-	0.208039	0.645841	0.517403	CpG_1508
AEMK02000682.1	702225	-	0.313566	0.727557	0.697573	CpG_1509
AEMK02000682.1	702228	-	0.910496	0.905988	0.259975	CpG_1510
AEMK02000682.1	702474	-	0.245803	0.674993	1.27816	CpG_1511
AEMK02000682.1	702476	-	0.12105	0.5154	1.53715	CpG_1512
AEMK02000682.1	702488	-	0.302353	0.718577	2.91652	CpG_1513
AEMK02000682.1	702493	-	0.0142774	0.157698	5.29309	CpG_1514
AEMK02000682.1	702503	-	0.0631639	0.394421	4.14861	CpG_1515
AEMK02000682.1	702517	-	0.127687	0.527944	0.886525	CpG_1516
AEMK02000682.1	702523	-	0.541263	0.84096	0.419211	CpG_1517
AEMK02000682.1	702525	-	0.622381	0.859666	1.61783	CpG_1518
AEMK02000682.1	702532	-	0.654953	0.864915	0.523565	CpG_1519
AEMK02000682.1	702958	+	2.3178e-11	2.20907e-09	31.7387	CpG_1520
AEMK02000682.1	702995	+	1.79708e-13	2.49526e-11	27.3	CpG_1521
AEMK02000682.1	703011	+	0.0794877	0.440137	6.99696	CpG_1522
AEMK02000682.1	718602	+	8.35183e-06	0.000281867	13.7916	CpG_1523
AEMK02000682.1	718620	+	4.28239e-05	0.00121829	13.189	CpG_1524
AEMK02000682.1	726916	-	0.185632	0.618723	1.59915	CpG_1525
AEMK02000682.1	726934	+	0.209702	0.64701	0.625443	CpG_1526
AEMK02000682.1	726935	-	0.786622	0.889058	0.268672	CpG_1527
AEMK02000682.1	726939	-	0.00844064	0.108804	1.46799	CpG_1528
AEMK02000682.1	726963	-	0.0306242	0.258067	0.674157	CpG_1529
AEMK02000682.1	726965	-	0.107458	0.497523	0.452489	CpG_1530
AEMK02000682.1	726969	-	0.307975	0.723072	0.677201	CpG_1531
AEMK02000682.1	726972	+	0.074989	0.429903	1.00576	CpG_1532
AEMK02000682.1	726973	-	0.091934	0.467897	0.45045	CpG_1533
AEMK02000682.1	726982	+	0.0249797	0.229474	3.62685	CpG_1534
AEMK02000682.1	727127	-	0.0919418	0.467897	4.33505	CpG_1535
AEMK02000682.1	727135	+	0.0482728	0.336803	0.551471	CpG_1536
AEMK02000682.1	727136	-	0.837829	0.897928	0.31348	CpG_1537
AEMK02000682.1	727145	+	0.9552	0.910423	0.168904	CpG_1538
AEMK02000682.1	727146	-	0.464777	0.815915	0.342466	CpG_1539
AEMK02000682.1	727149	+	0.394723	0.782429	0.448424	CpG_1540
AEMK02000682.1	727150	-	0.625684	0.860797	0.46729	CpG_1541
AEMK02000682.1	727154	+	0.378865	0.774396	0.505051	CpG_1542
AEMK02000682.1	727155	-	0.736937	0.881221	0.507614	CpG_1543
AEMK02000682.1	727156	+	0.105965	0.494988	0.549451	CpG_1544
AEMK02000682.1	727157	-	0.985835	0.910423	0.301466	CpG_1545
AEMK02000682.1	727164	+	0.0489476	0.339606	0.550459	CpG_1546
AEMK02000682.1	727165	-	0.959538	0.910423	0.201207	CpG_1547
AEMK02000682.1	727170	+	0.139976	0.546667	0.369686	CpG_1548
AEMK02000682.1	727171	-	0.507684	0.83249	0.312989	CpG_1549
AEMK02000682.1	727178	+	0.634147	0.861806	2.90011	CpG_1550
AEMK02000682.1	727298	-	0.35924	0.760576	0.973468	CpG_1551
AEMK02000682.1	727302	+	0.194838	0.631162	0.638298	CpG_1552
AEMK02000682.1	727303	-	0.936517	0.908862	0.370852	CpG_1553
AEMK02000682.1	727307	+	0.738159	0.881472	0.671165	CpG_1554
AEMK02000682.1	727308	-	0.565788	0.847068	0.807475	CpG_1555
AEMK02000682.1	727313	+	0.629819	0.861166	0.466959	CpG_1556
AEMK02000682.1	727314	-	0.630297	0.861214	0.669526	CpG_1557
AEMK02000682.1	727315	+	0.244824	0.674568	0.847458	CpG_1558
AEMK02000682.1	727316	-	0.488758	0.826285	0.640992	CpG_1559
AEMK02000682.1	727333	+	0.891132	0.902672	0.459894	CpG_1560
AEMK02000682.1	727334	-	0.750585	0.88283	0.812739	CpG_1561
AEMK02000682.1	727339	+	0.329201	0.740281	0.219298	CpG_1562
AEMK02000682.1	727340	-	0.763785	0.885061	0.268434	CpG_1563
AEMK02000682.1	727341	+	0.12396	0.520974	0.419287	CpG_1564
AEMK02000682.1	727342	-	0.59326	0.853835	0.522341	CpG_1565
AEMK02000682.1	727346	+	0.954403	0.910423	0.171171	CpG_1566
AEMK02000682.1	727347	-	0.638036	0.862572	0.431232	CpG_1567
AEMK02000682.1	727350	+	0.64355	0.86309	0.508475	CpG_1568
AEMK02000682.1	727351	-	0.516908	0.83474	0.75277	CpG_1569
AEMK02000682.1	727357	+	0.880715	0.901413	0.343537	CpG_1570
AEMK02000682.1	727358	-	0.209458	0.646825	1.11643	CpG_1571
AEMK02000682.1	727368	-	0.943423	0.909945	0.493568	CpG_1572
AEMK02000682.1	727370	+	0.0414298	0.309078	1.10499	CpG_1573
AEMK02000682.1	727427	+	0.603412	0.856457	0.401606	CpG_1574
AEMK02000682.1	727430	+	0.186724	0.61974	0.520833	CpG_1575
AEMK02000682.1	727433	+	0.201344	0.638929	0.520833	CpG_1576
AEMK02000682.1	727439	+	0.509736	0.832842	0.258398	CpG_1577
AEMK02000682.1	727442	+	0.507734	0.83249	0.25641	CpG_1578
AEMK02000682.1	727445	+	0.687172	0.871548	0.416667	CpG_1579
AEMK02000682.1	727452	+	0.687228	0.871563	0.416667	CpG_1580
AEMK02000682.1	727457	+	0.506651	0.83249	0.25641	CpG_1581
AEMK02000682.1	727461	+	0.507025	0.83249	0.257069	CpG_1582
AEMK02000682.1	727468	+	0.351355	0.755239	0.259067	CpG_1583
AEMK02000682.1	727477	+	0.378828	0.774349	0.261097	CpG_1584
AEMK02000682.1	727482	+	0.504054	0.831688	0.265252	CpG_1585
AEMK02000682.1	727492	+	0.250181	0.677191	0.531915	CpG_1586
AEMK02000682.1	727778	-	0.899566	0.904054	0.246755	CpG_1587
AEMK02000682.1	727783	+	0.751831	0.88283	0.546424	CpG_1588
AEMK02000682.1	727791	+	0.149252	0.561998	0.746269	CpG_1589
AEMK02000682.1	727792	-	0.258041	0.683295	0.704225	CpG_1590
AEMK02000682.1	727797	+	0.949234	0.910423	0.47968	CpG_1591
AEMK02000682.1	727798	-	0.000459279	0.00993119	1.36986	CpG_1592
AEMK02000682.1	727804	+	0.00752724	0.0994194	1.26382	CpG_1593
AEMK02000682.1	727805	-	0.0233208	0.219855	1.02389	CpG_1594
AEMK02000682.1	727814	+	0.665714	0.867438	0.149161	CpG_1595
AEMK02000682.1	727815	-	0.890494	0.902672	0.479616	CpG_1596
AEMK02000682.1	727825	+	0.289013	0.707981	3.13417	CpG_1597
AEMK02000682.1	733150	-	0.454325	0.811589	3.25841	CpG_1598
AEMK02000682.1	733177	-	0.545105	0.841925	2.03618	CpG_1599
AEMK02000682.1	733179	-	3.3067e-05	0.00096532	6.7197	CpG_1600
AEMK02000682.1	733183	-	0.41896	0.794833	1.81144	CpG_1601
AEMK02000682.1	733198	-	0.316734	0.730079	1.50694	CpG_1602
AEMK02000682.1	733202	-	0.00213069	0.0363102	5.15142	CpG_1603
AEMK02000682.1	733204	-	0.0406442	0.305725	4.54396	CpG_1604
AEMK02000682.1	733210	-	0.000947463	0.0185118	4.77333	CpG_1605
AEMK02000682.1	745578	-	0.32075	0.733648	9.04841	CpG_1606
AEMK02000682.1	751675	-	0.54212	0.841274	1.60434	CpG_1607
AEMK02000682.1	751682	-	0.701821	0.874589	1.07967	CpG_1608
AEMK02000682.1	751690	-	0.364043	0.764187	0.511489	CpG_1609
AEMK02000682.1	751702	-	0.844	0.89822	0.595504	CpG_1610
AEMK02000682.1	751713	-	0.629888	0.861166	0.592224	CpG_1611
AEMK02000682.1	751718	-	0.0240377	0.224524	0.776699	CpG_1612
AEMK02000682.1	751720	-	0.999906	0.910423	1.26582	CpG_1613
AEMK02000682.1	770809	-	0.797917	0.890346	1.5482	CpG_1614
AEMK02000682.1	770813	+	0.139484	0.54572	8.64524	CpG_1615
AEMK02000682.1	770814	-	0.0481812	0.336402	9.03565	CpG_1616
AEMK02000682.1	770818	+	0.485401	0.824808	3.15456	CpG_1617
AEMK02000682.1	770819	-	0.688152	0.87172	2.70548	CpG_1618
AEMK02000682.1	770826	+	0.20727	0.644897	2.50341	CpG_1619
AEMK02000682.1	770827	-	0.805331	0.891961	0.529091	CpG_1620
AEMK02000682.1	770832	+	0.280386	0.701455	1.39401	CpG_1621
AEMK02000682.1	770833	-	0.279089	0.700119	1.37758	CpG_1622
AEMK02000682.1	770851	+	0.846	0.898363	4.81408	CpG_1623
AEMK02000682.1	770852	-	0.642044	0.86284	3.20823	CpG_1624
AEMK02000682.1	770855	+	0.440455	0.805324	1.58805	CpG_1625
AEMK02000682.1	770856	-	0.636842	0.86239	2.0462	CpG_1626
AEMK02000682.1	770857	+	0.882109	0.901414	1.45299	CpG_1627
AEMK02000682.1	770858	-	0.424402	0.797757	1.45385	CpG_1628
AEMK02000682.1	770862	+	0.272809	0.695213	1.73993	CpG_1629
AEMK02000682.1	770863	-	0.384286	0.77691	2.23252	CpG_1630
AEMK02000682.1	770874	+	0.761366	0.8845	3.98412	CpG_1631
AEMK02000682.1	794600	-	0.892923	0.90305	0.221755	CpG_1632
AEMK02000682.1	794627	-	0.527957	0.837847	0.318609	CpG_1633
AEMK02000682.1	794632	-	0.826636	0.895998	0.228606	CpG_1634
AEMK02000682.1	794650	-	0.947747	0.910423	0.378052	CpG_1635
AEMK02000682.1	801721	+	0.413944	0.792773	1.11857	CpG_1636
AEMK02000682.1	801727	+	0.807234	0.892203	2.34558	CpG_1637
AEMK02000682.1	801748	+	0.186231	0.619394	0.428317	CpG_1638
AEMK02000682.1	801752	+	0.339295	0.747811	0.494212	CpG_1639
AEMK02000682.1	801770	+	0.890798	0.902672	0.93661	CpG_1640
AEMK02000682.1	812942	+	0.159042	0.578498	4.38798	CpG_1641
AEMK02000682.1	813397	-	0.923274	0.906797	0.180083	CpG_1642
AEMK02000682.1	813414	-	0.404221	0.78783	0.266847	CpG_1643
AEMK02000682.1	813416	-	0.663869	0.866728	0.493421	CpG_1644
AEMK02000682.1	813418	-	0.759293	0.883953	0.660338	CpG_1645
AEMK02000682.1	813437	-	0.902101	0.904298	0.980925	CpG_1646
AEMK02000682.1	813496	-	0.0384386	0.295997	4.61141	CpG_1647
AEMK02000682.1	813502	+	0.769058	0.886335	0.228833	CpG_1648
AEMK02000682.1	813503	-	0.490736	0.827256	0.368098	CpG_1649
AEMK02000682.1	813513	+	0.0311708	0.260786	0.328947	CpG_1650
AEMK02000682.1	813514	-	0.117272	0.510566	0.52356	CpG_1651
AEMK02000682.1	813516	+	0.931977	0.908253	0.325733	CpG_1652
AEMK02000682.1	813517	-	0.507763	0.83249	0.365631	CpG_1653
AEMK02000682.1	813519	+	0.797482	0.890338	0.265957	CpG_1654
AEMK02000682.1	813520	-	0.313701	0.727664	0.240385	CpG_1655
AEMK02000682.1	813521	+	0.27741	0.698958	0.531915	CpG_1656
AEMK02000682.1	813522	-	0.581889	0.851124	0.502055	CpG_1657
AEMK02000682.1	813523	+	0.931259	0.908253	0.325203	CpG_1658
AEMK02000682.1	813524	-	0.37302	0.769963	0.451467	CpG_1659
AEMK02000682.1	813525	+	0.583891	0.851321	0.325733	CpG_1660
AEMK02000682.1	813535	+	0.79847	0.890391	0.265252	CpG_1661
AEMK02000682.1	813536	-	0.367199	0.765829	0.309436	CpG_1662
AEMK02000682.1	813537	+	0.79821	0.89035	0.265252	CpG_1663
AEMK02000682.1	813538	-	0.799384	0.890619	0.0640612	CpG_1664
AEMK02000682.1	813540	+	0.798327	0.890368	0.266667	CpG_1665
AEMK02000682.1	813541	-	0.868524	0.900466	0.496786	CpG_1666
AEMK02000682.1	813546	+	0.766517	0.885674	1.28847	CpG_1667
AEMK02000682.1	829019	-	0.117355	0.510673	2.20202	CpG_1668
AEMK02000682.1	829026	+	0.214487	0.650709	5.23289	CpG_1669
AEMK02000682.1	829027	-	0.0448381	0.32391	3.94288	CpG_1670
AEMK02000682.1	829047	+	0.960941	0.910423	3.96073	CpG_1671
AEMK02000682.1	829048	-	0.829666	0.89641	7.00627	CpG_1672
AEMK02000682.1	829050	+	0.729221	0.87947	0.781609	CpG_1673
AEMK02000682.1	829051	-	0.243056	0.672689	4.27951	CpG_1674
AEMK02000682.1	829065	+	0.869464	0.900706	1.15934	CpG_1675
AEMK02000682.1	829066	-	0.270846	0.693823	1.05917	CpG_1676
AEMK02000682.1	829068	+	0.176235	0.60622	0.871839	CpG_1677
AEMK02000682.1	829069	-	0.29933	0.716513	1.08689	CpG_1678
AEMK02000682.1	829071	-	0.115144	0.507781	1.98237	CpG_1679
AEMK02000682.1	829081	+	0.0784976	0.438139	1.59729	CpG_1680
AEMK02000682.1	829082	-	0.381821	0.775717	3.50425	CpG_1681
AEMK02000682.1	829087	+	0.944112	0.910118	0.361847	CpG_1682
AEMK02000682.1	829345	+	0.198131	0.635062	1.56504	CpG_1683
AEMK02000682.1	829349	+	0.0127901	0.14623	3.14097	CpG_1684
AEMK02000682.1	829364	+	0.969997	0.910423	0.473629	CpG_1685
AEMK02000682.1	829366	+	0.967652	0.910423	1.17704	CpG_1686
AEMK02000682.1	829370	+	0.209202	0.64653	2.11078	CpG_1687
AEMK02000682.1	829372	+	0.0393754	0.300184	1.61871	CpG_1688
AEMK02000682.1	829374	+	0.00663674	0.0900268	2.65041	CpG_1689
AEMK02000682.1	829385	+	0.00101999	0.0197315	5.08038	CpG_1690
AEMK02000682.1	829392	+	0.0232232	0.219464	2.17786	CpG_1691
AEMK02000682.1	829394	+	0.601037	0.856297	0.569907	CpG_1692
AEMK02000682.1	829402	+	0.107892	0.498249	1.12706	CpG_1693
AEMK02000682.1	829407	+	0.991597	0.910423	0.925186	CpG_1694
AEMK02000682.1	829611	-	0.015496	0.167705	3.83111	CpG_1695
AEMK02000682.1	829616	-	0.167817	0.593053	0.955721	CpG_1696
AEMK02000682.1	829619	-	0.866766	0.900466	0.713581	CpG_1697
AEMK02000682.1	829624	-	0.0856077	0.454877	2.47871	CpG_1698
AEMK02000682.1	829628	-	0.270083	0.693392	0.780722	CpG_1699
AEMK02000682.1	829633	-	0.646216	0.863479	0.880599	CpG_1700
AEMK02000682.1	829636	-	0.0205303	0.202992	3.89421	CpG_1701
AEMK02000682.1	829641	-	0.356167	0.758567	1.80269	CpG_1702
AEMK02000682.1	836934	-	0.200821	0.638434	2.44136	CpG_1703
AEMK02000682.1	836945	-	0.00925299	0.116772	13.331	CpG_1704
AEMK02000682.1	836948	-	2.38177e-07	1.12814e-05	16.9332	CpG_1705
AEMK02000682.1	836988	-	0.0841079	0.451464	19.8011	CpG_1706
AEMK02000682.1	836998	-	0.0278611	0.244297	16.5445	CpG_1707
AEMK02000682.1	841683	-	0.343556	0.750725	1.66304	CpG_1708
AEMK02000682.1	841705	-	0.000409728	0.0090093	25.3804	CpG_1709
AEMK02000682.1	841708	-	0.000133596	0.00335568	22.1957	CpG_1710
AEMK02000682.1	841723	-	6.42097e-06	0.000221624	25.754	CpG_1711
AEMK02000682.1	841727	-	0.000640903	0.0132671	19.8669	CpG_1712
AEMK02000682.1	841731	-	0.00294928	0.0470675	24.2329	CpG_1713
AEMK02000682.1	850544	+	0.0603914	0.38455	8.6045	CpG_1714
AEMK02000682.1	850557	+	0.422642	0.796885	1.66559	CpG_1715
AEMK02000682.1	850566	+	0.506328	0.832435	4.42433	CpG_1716
AEMK02000682.1	850580	+	0.451747	0.810919	0.842587	CpG_1717
AEMK02000682.1	850582	+	0.726234	0.879172	0.647948	CpG_1718
AEMK02000682.1	850593	+	0.263762	0.688096	0.782353	CpG_1719
AEMK02000682.1	850605	+	0.128216	0.528268	0.455927	CpG_1720
AEMK02000682.1	850614	+	0.165499	0.590133	1.00306	CpG_1721
AEMK02000682.1	850628	+	0.662428	0.866449	0.589567	CpG_1722
AEMK02000682.1	850631	+	0.360848	0.76152	0.771851	CpG_1723
AEMK02000682.1	850651	+	0.18368	0.616424	2.45176	CpG_1724
AEMK02000682.1	850653	+	0.300822	0.717463	0.676788	CpG_1725
AEMK02000682.1	850668	+	0.399394	0.784873	0.617009	CpG_1726
AEMK02000682.1	850676	+	0.376043	0.772328	1.30543	CpG_1727
AEMK02000682.1	850721	-	0.0823659	0.446929	3.27882	CpG_1728
AEMK02000682.1	850728	-	0.747499	0.882312	0.220264	CpG_1729
AEMK02000682.1	850731	-	0.260425	0.68486	0.382409	CpG_1730
AEMK02000682.1	850739	-	1	0.910423	0	CpG_1731
AEMK02000682.1	850743	-	1	0.910423	0	CpG_1732
AEMK02000682.1	850749	-	1	0.910423	0	CpG_1733
AEMK02000682.1	850753	-	1	0.910423	0	CpG_1734
AEMK02000682.1	850756	-	1	0.910423	0	CpG_1735
AEMK02000682.1	850759	-	0.750178	0.88283	0.21978	CpG_1736
AEMK02000682.1	850761	-	0.749288	0.882779	0.21978	CpG_1737
AEMK02000682.1	850765	-	0.968566	0.910423	0.436681	CpG_1738
AEMK02000682.1	850898	+	0.172512	0.600571	1.32975	CpG_1739
AEMK02000682.1	850900	+	0.479314	0.822386	0.477707	CpG_1740
AEMK02000682.1	850906	+	0.100176	0.485328	0.476948	CpG_1741
AEMK02000682.1	850951	+	0.0961807	0.477138	0.481541	CpG_1742
AEMK02000682.1	850956	+	0.272824	0.695213	0.638978	CpG_1743
AEMK02000682.1	850964	+	0.686848	0.871503	1.97802	CpG_1744
AEMK02000682.1	850967	+	0.248957	0.676617	4.39106	CpG_1745
AEMK02000682.1	850981	+	0.751064	0.88283	3.65453	CpG_1746
AEMK02000682.1	850987	+	0.0211722	0.206845	0.702988	CpG_1747
AEMK02000682.1	850989	+	0.160046	0.580425	0.701754	CpG_1748
AEMK02000682.1	850991	+	0.135577	0.540245	0.707965	CpG_1749
AEMK02000682.1	850994	+	0.132951	0.536581	1.0582	CpG_1750
AEMK02000682.1	850996	+	0.558564	0.845224	0.525394	CpG_1751
AEMK02000682.1	851004	+	0.342224	0.749647	0.524476	CpG_1752
AEMK02000682.1	851010	+	0.299363	0.716513	0.566572	CpG_1753
AEMK02000682.1	851020	+	0.40609	0.788821	0.350877	CpG_1754
AEMK02000682.1	851022	+	0.209969	0.647302	0.528169	CpG_1755
AEMK02000682.1	851024	+	0.39961	0.78492	0.351494	CpG_1756
AEMK02000682.1	851029	+	0.3514	0.755239	0.530973	CpG_1757
AEMK02000682.1	851031	+	0.579827	0.850852	0.525394	CpG_1758
AEMK02000682.1	851033	+	0.223566	0.658437	0.527241	CpG_1759
AEMK02000682.1	851037	+	0.4251	0.798162	0.519248	CpG_1760
AEMK02000682.1	851039	+	0.553911	0.843907	0.530035	CpG_1761
AEMK02000682.1	851041	+	0.723325	0.878554	0.233645	CpG_1762
AEMK02000682.1	851044	+	0.445075	0.807913	6.34547	CpG_1763
AEMK02000682.1	851143	+	0.818345	0.894356	0.0671288	CpG_1764
AEMK02000682.1	851146	+	0.246854	0.675671	0.385356	CpG_1765
AEMK02000682.1	851150	+	0.1137	0.506245	0.576923	CpG_1766
AEMK02000682.1	851152	+	0.105874	0.494752	0.579151	CpG_1767
AEMK02000682.1	851156	+	0.114175	0.506554	0.584795	CpG_1768
AEMK02000682.1	851166	+	0.107317	0.49723	0.579151	CpG_1769
AEMK02000682.1	851168	+	0.0982094	0.481662	0.775194	CpG_1770
AEMK02000682.1	851175	+	0.248657	0.676549	0.579151	CpG_1771
AEMK02000682.1	851191	+	0.100475	0.48592	0.587084	CpG_1772
AEMK02000682.1	851195	+	0.077761	0.436721	0.959693	CpG_1773
AEMK02000682.1	851202	+	0.834216	0.897268	0.507749	CpG_1774
AEMK02000682.1	851207	+	0.179856	0.611868	0.527389	CpG_1775
AEMK02000682.1	851209	+	0.286788	0.706926	0.773196	CpG_1776
AEMK02000682.1	851216	+	0.905561	0.905261	0.886061	CpG_1777
AEMK02000682.1	856962	+	1.83548e-07	8.8705e-06	29.7406	CpG_1778
AEMK02000682.1	856965	+	0.000102918	0.00265084	28.3525	CpG_1779
AEMK02000682.1	856983	+	1.4731e-05	0.000464491	16.3882	CpG_1780
AEMK02000682.1	856988	+	3.44553e-05	0.000999542	11.5921	CpG_1781
AEMK02000682.1	856990	+	2.16397e-07	1.03303e-05	28.7117	CpG_1782
AEMK02000682.1	856999	+	0.00111286	0.0212426	14.1066	CpG_1783
AEMK02000682.1	867501	+	0.00306289	0.0486253	10.0775	CpG_1784
AEMK02000682.1	916616	-	0.70633	0.875482	0.911823	CpG_1785
AEMK02000682.1	916628	-	0.0307266	0.258532	0.503778	CpG_1786
AEMK02000682.1	916637	-	0.945993	0.910351	0.564972	CpG_1787
AEMK02000682.1	916649	-	0.265886	0.689575	0.94162	CpG_1788
AEMK02000682.1	916655	-	0.632614	0.861583	0.375235	CpG_1789
AEMK02000682.1	946581	-	0.299282	0.716477	4.85803	CpG_1790
AEMK02000682.1	946615	-	0.831507	0.89699	0.806452	CpG_1791
AEMK02000682.1	946620	-	0.298945	0.716234	0.804829	CpG_1792
AEMK02000682.1	961220	-	0.921034	0.906465	0.433022	CpG_1793
AEMK02000682.1	961223	-	0.49663	0.829293	0.373887	CpG_1794
AEMK02000682.1	961233	-	0.14334	0.551927	0.705164	CpG_1795
AEMK02000682.1	970626	-	0.669084	0.868191	1.85655	CpG_1796
AEMK02000682.1	970631	-	0.564878	0.846773	2.87605	CpG_1797
AEMK02000682.1	970640	-	0.120175	0.514102	2.44867	CpG_1798
AEMK02000682.1	970647	-	0.849266	0.898912	0.568685	CpG_1799
AEMK02000682.1	970662	-	0.943633	0.909986	2.45282	CpG_1800
AEMK02000682.1	970669	-	0.620886	0.859254	1.5095	CpG_1801
AEMK02000682.1	970944	+	0.478343	0.821939	0.425532	CpG_1802
AEMK02000682.1	970983	+	0.585627	0.85177	1.05485	CpG_1803
AEMK02000682.1	970992	+	0.355305	0.758015	0.775868	CpG_1804
AEMK02000682.1	976467	-	0.434279	0.80358	2.47885	CpG_1805
AEMK02000682.1	976499	-	0.280758	0.701637	0.72081	CpG_1806
AEMK02000682.1	980201	+	1.47718e-12	1.76062e-10	34.2041	CpG_1807
AEMK02000682.1	980221	+	6.15634e-13	7.86908e-11	31.7163	CpG_1808
AEMK02000682.1	980224	+	1.47668e-05	0.000465351	16.7181	CpG_1809
AEMK02000682.1	980226	+	2.51347e-16	5.97848e-14	25.8812	CpG_1810
AEMK02000682.1	980230	+	2.70978e-16	6.41752e-14	32.2317	CpG_1811
AEMK02000682.1	980232	+	8.24996e-16	1.76302e-13	27.77	CpG_1812
AEMK02000682.1	980234	+	4.00707e-15	7.66489e-13	33.184	CpG_1813
AEMK02000682.1	980248	+	5.55097e-14	8.50641e-12	26.9706	CpG_1814
AEMK02000682.1	980250	+	1.7467e-10	1.4348e-08	29.4023	CpG_1815
AEMK02000682.1	980252	+	5.624e-13	7.25646e-11	27.4712	CpG_1816
AEMK02000682.1	980254	+	4.50058e-11	4.09675e-09	22.374	CpG_1817
AEMK02000682.1	980259	+	5.736e-14	8.76539e-12	31.5906	CpG_1818
AEMK02000682.1	980261	+	1.17027e-12	1.43149e-10	28.0345	CpG_1819
AEMK02000682.1	980269	+	7.31044e-14	1.10175e-11	36.2393	CpG_1820
AEMK02000682.1	980271	+	1.59486e-07	7.7833e-06	22.3914	CpG_1821
AEMK02000682.1	980279	+	0.532032	0.838936	2.25238	CpG_1822
AEMK02000682.1	980606	-	0.0345114	0.277733	2.11281	CpG_1823
AEMK02000682.1	980613	-	0.00415728	0.0626022	7.39935	CpG_1824
AEMK02000682.1	980620	-	4.28564e-06	0.000154146	17.0551	CpG_1825
AEMK02000682.1	980622	-	6.84095e-05	0.00184724	8.25345	CpG_1826
AEMK02000682.1	980635	-	9.16497e-12	9.45028e-10	25.2854	CpG_1827
AEMK02000682.1	980638	-	3.98023e-11	3.66579e-09	32.1623	CpG_1828
AEMK02000682.1	980647	-	1.25156e-12	1.51817e-10	34.7586	CpG_1829
AEMK02000682.1	980657	-	2.21763e-11	2.1247e-09	26.6185	CpG_1830
AEMK02000682.1	980660	-	1.14774e-06	4.66837e-05	11.2615	CpG_1831
AEMK02000682.1	980664	-	4.0622e-07	1.83058e-05	16.4896	CpG_1832
AEMK02000682.1	980672	-	3.33885e-12	3.76618e-10	26.5593	CpG_1833
AEMK02000682.1	980676	-	4.16128e-15	7.87725e-13	40.09	CpG_1834
AEMK02000682.1	981408	-	2.82522e-11	2.63755e-09	36.5386	CpG_1835
AEMK02000682.1	981730	+	0.00104674	0.0201777	16.7984	CpG_1836
AEMK02000682.1	981761	+	5.7825e-05	0.0015849	16.712	CpG_1837
AEMK02000682.1	981767	+	5.33814e-06	0.000187804	17.3303	CpG_1838
AEMK02000682.1	981777	+	0.644687	0.863223	7.40334	CpG_1839
AEMK02000682.1	981784	+	0.013585	0.152451	9.53495	CpG_1840
AEMK02000682.1	984808	+	0.223586	0.658437	3.63519	CpG_1841
AEMK02000682.1	986239	-	0.474048	0.819889	2.24869	CpG_1842
AEMK02000682.1	986247	-	0.00466069	0.0685783	4.21327	CpG_1843
AEMK02000682.1	986278	-	0.369301	0.767636	7.23181	CpG_1844
AEMK02000682.1	1007221	-	0.908178	0.905537	2.2949	CpG_1845
AEMK02000682.1	1007258	-	0.769354	0.886335	1.09504	CpG_1846
AEMK02000682.1	1007260	-	0.925243	0.90709	1.08864	CpG_1847
AEMK02000682.1	1007269	-	0.848649	0.898814	0.526316	CpG_1848
AEMK02000682.1	1007274	-	0.491007	0.827321	0.40404	CpG_1849
AEMK02000682.1	1007597	-	0.370261	0.768488	1.63636	CpG_1850
AEMK02000682.1	1007601	+	0.444832	0.807742	0.400802	CpG_1851
AEMK02000682.1	1007602	-	0.808507	0.892335	0.359712	CpG_1852
AEMK02000682.1	1007606	+	0.00293226	0.0468364	0.594059	CpG_1853
AEMK02000682.1	1007607	-	0.671668	0.86864	0.716846	CpG_1854
AEMK02000682.1	1007608	+	0.122653	0.518522	0.390625	CpG_1855
AEMK02000682.1	1007609	-	0.660196	0.86592	0.719424	CpG_1856
AEMK02000682.1	1007617	+	0.661143	0.866153	1.86275	CpG_1857
AEMK02000682.1	1007618	-	0.881969	0.901414	0.5386	CpG_1858
AEMK02000682.1	1007623	+	0.506829	0.83249	1.84097	CpG_1859
AEMK02000682.1	1007624	-	0.748843	0.88266	0.541516	CpG_1860
AEMK02000682.1	1007629	+	0.00909627	0.115191	0.587084	CpG_1861
AEMK02000682.1	1007630	-	0.910009	0.905918	0.363114	CpG_1862
AEMK02000682.1	1007632	+	0.00299469	0.0476532	0.587084	CpG_1863
AEMK02000682.1	1007633	-	0.84057	0.89811	0.359066	CpG_1864
AEMK02000682.1	1007635	+	0.0154312	0.167334	0.390625	CpG_1865
AEMK02000682.1	1007636	-	0.84008	0.89811	0.361664	CpG_1866
AEMK02000682.1	1007637	+	0.984143	0.910423	0.389864	CpG_1867
AEMK02000682.1	1007638	-	0.836463	0.897603	0.361664	CpG_1868
AEMK02000682.1	1007640	+	0.0412929	0.308568	0.584795	CpG_1869
AEMK02000682.1	1007641	-	0.810825	0.892727	0.539197	CpG_1870
AEMK02000682.1	1007642	+	0.0397312	0.301678	0.587084	CpG_1871
AEMK02000682.1	1007643	-	0.818623	0.894356	0.546583	CpG_1872
AEMK02000682.1	1007647	+	0.0153568	0.166725	0.394477	CpG_1873
AEMK02000682.1	1007648	-	0.9915	0.910423	0.183994	CpG_1874
AEMK02000682.1	1007659	+	0.280163	0.701293	3.84768	CpG_1875
AEMK02000682.1	1011176	-	0.247422	0.675671	4.31163	CpG_1876
AEMK02000682.1	1011193	-	0.461595	0.814438	14.4483	CpG_1877
AEMK02000682.1	1055664	+	5.6619e-06	0.000197894	6	CpG_1878
AEMK02000682.1	1055680	+	0.594633	0.854008	1.14102	CpG_1879
AEMK02000682.1	1055711	+	0.0242284	0.225381	2.27071	CpG_1880
AEMK02000682.1	1058541	+	0.359612	0.760709	0.528166	CpG_1881
AEMK02000682.1	1058553	+	0.181478	0.613913	0.568182	CpG_1882
AEMK02000682.1	1058582	+	0.222223	0.657609	0.3861	CpG_1883
AEMK02000682.1	1058585	+	0.0815996	0.445001	0.566038	CpG_1884
AEMK02000682.1	1058593	+	0.811694	0.8929	2.49921	CpG_1885
AEMK02000682.1	1066663	+	0.000916598	0.017973	4.40293	CpG_1886
AEMK02000682.1	1066669	+	1.71274e-07	8.31406e-06	11.6266	CpG_1887
AEMK02000682.1	1066675	+	0.000300281	0.00687633	8.40748	CpG_1888
AEMK02000682.1	1066681	+	0.000136821	0.00342568	6.30558	CpG_1889
AEMK02000682.1	1096335	+	0.088687	0.461428	3.07696	CpG_1890
AEMK02000682.1	1096339	+	0.414508	0.792958	0.377358	CpG_1891
AEMK02000682.1	1096343	+	0.780711	0.887954	0.540541	CpG_1892
AEMK02000682.1	1096345	+	0.634351	0.861806	0.273224	CpG_1893
AEMK02000682.1	1096347	+	0.211416	0.648751	0.195312	CpG_1894
AEMK02000682.1	1096370	+	1	0.910423	0	CpG_1895
AEMK02000682.1	1096376	+	0.338684	0.74754	4.85577	CpG_1896
AEMK02000682.1	1101554	+	1.06381e-06	4.35614e-05	47.08	CpG_1897
AEMK02000682.1	1101594	+	0.250643	0.677605	2.20516	CpG_1898
AEMK02000682.1	1113645	-	0.0604827	0.384785	2.33134	CpG_1899
AEMK02000682.1	1113657	-	2.92838e-05	0.000867374	5.43428	CpG_1900
AEMK02000682.1	1113666	-	0.0123006	0.14248	3.5751	CpG_1901
AEMK02000682.1	1113672	-	0.00128034	0.0239303	2.27414	CpG_1902
AEMK02000682.1	1113676	-	4.25213e-07	1.90362e-05	7.18731	CpG_1903
AEMK02000682.1	1113678	-	0.000864391	0.0170778	4.85394	CpG_1904
AEMK02000682.1	1113682	-	0.000266028	0.00619305	7.12382	CpG_1905
AEMK02000682.1	1113696	-	0.00733108	0.0974875	4.73471	CpG_1906
AEMK02000682.1	1197339	-	0.757129	0.883498	3.73589	CpG_1907
AEMK02000682.1	1197347	-	0.0759686	0.43256	2.78732	CpG_1908
AEMK02000682.1	1227918	+	0.247393	0.675671	3.81759	CpG_1909
AEMK02000682.1	1262446	+	0.582518	0.851207	0.755668	CpG_1910
AEMK02000682.1	1262459	+	0.987382	0.910423	0.251889	CpG_1911
AEMK02000682.1	1313806	+	0.502731	0.8312	0.73725	CpG_1912
AEMK02000682.1	1313816	+	0.547688	0.84227	1.13895	CpG_1913
AEMK02000682.1	1313819	+	0.791712	0.889654	0.683371	CpG_1914
AEMK02000682.1	1313823	+	0.807254	0.892203	0.689655	CpG_1915
AEMK02000682.1	1313833	+	0.171688	0.599528	1.38889	CpG_1916
AEMK02000682.1	1313835	+	0.211292	0.648645	1.14155	CpG_1917
AEMK02000682.1	1313839	+	0.338706	0.74754	0.683371	CpG_1918
AEMK02000682.1	1313841	+	0.719078	0.877658	0.909091	CpG_1919
AEMK02000682.1	1313846	+	0.849508	0.898947	1.32937	CpG_1920
AEMK02000682.1	1321408	-	0.294066	0.711452	1.38195	CpG_1921
AEMK02000682.1	1321412	-	0.0401902	0.303898	1.21212	CpG_1922
AEMK02000682.1	1321445	-	0.963455	0.910423	3.27887	CpG_1923
AEMK02000682.1	1321447	-	0.00395879	0.0600929	5.98708	CpG_1924
AEMK02000682.1	1321452	-	0.597794	0.854865	4.94016	CpG_1925
AEMK02000682.1	1321652	+	0.407032	0.789352	0.817996	CpG_1926
AEMK02000682.1	1321689	+	0.110874	0.501956	0.498753	CpG_1927
AEMK02000682.1	1321701	+	0.832185	0.897068	1.99248	CpG_1928
AEMK02000682.1	1351350	-	0.358887	0.76032	3.8601	CpG_1929
AEMK02000682.1	1351357	-	0.914266	0.906022	0.283827	CpG_1930
AEMK02000682.1	1351374	-	0.820708	0.894695	0.198793	CpG_1931
AEMK02000682.1	1351381	-	0.227222	0.661383	1.43232	CpG_1932
AEMK02000682.1	1351383	-	0.429659	0.800705	0.657863	CpG_1933
AEMK02000682.1	1351389	-	0.877905	0.900886	0.328632	CpG_1934
AEMK02000682.1	1351398	-	0.697428	0.873891	0.329545	CpG_1935
AEMK02000682.1	1351768	+	0.765438	0.885375	0.118266	CpG_1936
AEMK02000682.1	1351781	+	0.827131	0.895998	0.364873	CpG_1937
AEMK02000682.1	1351804	+	0.914947	0.906022	0.548677	CpG_1938
AEMK02000682.1	1351806	+	0.264804	0.688761	1.016	CpG_1939
AEMK02000682.1	1351809	+	0.19589	0.632285	0.94652	CpG_1940
AEMK02000682.1	1351815	+	0.83783	0.897928	0.060936	CpG_1941
AEMK02000682.1	1351950	-	0.43678	0.804084	1.32671	CpG_1942
AEMK02000682.1	1351958	-	0.506715	0.83249	3.6744	CpG_1943
AEMK02000682.1	1351971	-	0.794146	0.88994	1.38779	CpG_1944
AEMK02000682.1	1351991	-	0.876854	0.900886	8.69731	CpG_1945
AEMK02000682.1	1429266	-	0.876294	0.900886	3.3436	CpG_1946
AEMK02000682.1	1429303	-	0.968422	0.910423	3.45187	CpG_1947
AEMK02000682.1	1429308	-	0.887778	0.902045	2.59665	CpG_1948
AEMK02000682.1	1450249	+	0.972506	0.910423	2.17064	CpG_1949
AEMK02000682.1	1450279	+	6.49319e-09	4.00931e-07	40.2801	CpG_1950
AEMK02000682.1	1450281	+	1.28017e-08	7.59594e-07	21.4944	CpG_1951
AEMK02000682.1	1450290	+	0.231876	0.664997	4.01544	CpG_1952
AEMK02000682.1	1473384	+	0.0177534	0.184107	1.93255	CpG_1953
AEMK02000682.1	1473387	+	0.791743	0.889654	0.911041	CpG_1954
AEMK02000682.1	1473391	+	0.840873	0.89811	0.324766	CpG_1955
AEMK02000682.1	1473397	+	0.593643	0.853861	0.927353	CpG_1956
AEMK02000682.1	1473401	+	0.78409	0.888675	0.586601	CpG_1957
AEMK02000682.1	1473420	+	0.0532442	0.357186	2.56289	CpG_1958
AEMK02000682.1	1473422	+	0.00248472	0.0409875	3.14484	CpG_1959
AEMK02000682.1	1473424	+	0.00125147	0.023471	3.35897	CpG_1960
AEMK02000682.1	1475190	-	0.65461	0.864915	1.63291	CpG_1961
AEMK02000682.1	1475205	-	0.00739981	0.09812	3.40477	CpG_1962
AEMK02000682.1	1475211	-	0.0277538	0.243831	2.38922	CpG_1963
AEMK02000682.1	1475216	-	0.138011	0.543712	1.98576	CpG_1964
AEMK02000682.1	1475679	+	0.660254	0.865924	0.678964	CpG_1965
AEMK02000682.1	1475682	+	0.273489	0.695706	1.59931	CpG_1966
AEMK02000682.1	1475686	+	0.770949	0.886335	1.50362	CpG_1967
AEMK02000682.1	1475689	+	0.24179	0.6721	0.884468	CpG_1968
AEMK02000682.1	1475703	+	0.956574	0.910423	0.323315	CpG_1969
AEMK02000682.1	1475712	+	0.629205	0.861077	0.8913	CpG_1970
AEMK02000682.1	1475714	+	0.474249	0.820026	1.53051	CpG_1971
AEMK02000682.1	1475729	+	0.191592	0.626509	1.2929	CpG_1972
AEMK02000682.1	1475732	+	0.567017	0.847841	0.514497	CpG_1973
AEMK02000682.1	1475745	+	0.852473	0.899511	3.13547	CpG_1974
AEMK02000682.1	1545200	+	0.0401652	0.303884	1.13852	CpG_1975
AEMK02000682.1	1545221	+	0.756981	0.883465	0.53984	CpG_1976
AEMK02000682.1	1545233	+	0.318278	0.731465	0.763723	CpG_1977
AEMK02000682.1	1557216	-	0.652035	0.864499	0.991011	CpG_1978
AEMK02000682.1	1557219	-	0.508006	0.83249	0.451695	CpG_1979
AEMK02000682.1	1557226	-	0.889598	0.902373	0.516351	CpG_1980
AEMK02000682.1	1557228	-	0.452092	0.81096	0.687285	CpG_1981
AEMK02000682.1	1557243	-	0.926545	0.907339	0.915332	CpG_1982
AEMK02000682.1	1557251	-	0.890874	0.902672	0.513699	CpG_1983
AEMK02000682.1	1557257	-	0.61669	0.858726	0.969974	CpG_1984
AEMK02000682.1	1557271	-	0.64435	0.863223	1.22628	CpG_1985
AEMK02000682.1	1557275	+	0.647209	0.863828	0.517241	CpG_1986
AEMK02000682.1	1557276	-	0.603614	0.856494	0.469167	CpG_1987
AEMK02000682.1	1557279	+	0.834261	0.89728	0.372439	CpG_1988
AEMK02000682.1	1557280	-	0.301212	0.717618	0.477855	CpG_1989
AEMK02000682.1	1557294	+	0.797087	0.890269	0.17123	CpG_1990
AEMK02000682.1	1557295	-	0.965235	0.910423	0.344287	CpG_1991
AEMK02000682.1	1557296	+	0.569177	0.848312	0.509338	CpG_1992
AEMK02000682.1	1557302	+	0.0861765	0.455814	0.679117	CpG_1993
AEMK02000682.1	1557303	-	0.714091	0.876812	0.604101	CpG_1994
AEMK02000682.1	1557308	+	0.0857012	0.454967	0.681431	CpG_1995
AEMK02000682.1	1557309	-	0.42421	0.797685	0.650407	CpG_1996
[truncated: 58,094 more rows]
[truncated: 2 more columns]

## Sheet: S3_Annot_diff_met_nofilterCpGs
DNA methylation landscapes from pig’s limbic structures underline regulatory mechanisms relevant for brain plasticity
Alvaro Perdomo-Sabogal1, Nares Trakooljul1, Frieder Hadlich1, Eduard Murani1, Klaus Wimmers1,2, and Siriluck Ponsuksili1*
Table S3. Methylated CpGs annotation to promoter regions (2kb up and downstream the transcriptional start site of genes) from Sscrofa11.1.
seqnames	start	strand	pvalue	qvalue	meth.diff	peak	feature	start_position	end_position	feature_strand	insideFeature	distancetoFeature	shortestDistance	fromOverlappingOrNearest
AEMK02000139.1	6171	+	0.0429466	0.315563	7.20629	1	NA	NA	NA	NA	NA	NA	NA	NA
AEMK02000139.1	6190	+	0.795847	0.89022	6.08332	2	NA	NA	NA	NA	NA	NA	NA	NA
AEMK02000175.1	121819	-	0.134575	0.53864	1.84109	3	NA	NA	NA	NA	NA	NA	NA	NA
AEMK02000175.1	121827	-	0.12254	0.518267	10.5004	4	NA	NA	NA	NA	NA	NA	NA	NA
AEMK02000175.1	121848	-	0.12501	0.522895	7.28889	5	NA	NA	NA	NA	NA	NA	NA	NA
AEMK02000175.1	121855	-	0.568647	0.848249	2.29862	6	NA	NA	NA	NA	NA	NA	NA	NA
AEMK02000189.1	37899	+	0.593522	0.853845	8.05442	7	NA	NA	NA	NA	NA	NA	NA	NA
AEMK02000189.1	37936	+	0.967014	0.910423	0.283286	8	NA	NA	NA	NA	NA	NA	NA	NA
AEMK02000189.1	70846	+	0.472113	0.819073	13.4157	9	NA	NA	NA	NA	NA	NA	NA	NA
AEMK02000189.1	70858	+	0.407918	0.789873	6.623	10	NA	NA	NA	NA	NA	NA	NA	NA
AEMK02000189.1	70886	+	0.0350238	0.280084	15.414	11	NA	NA	NA	NA	NA	NA	NA	NA
AEMK02000234.1	29257	+	0.124729	0.522441	3.06792	12	NA	NA	NA	NA	NA	NA	NA	NA
AEMK02000234.1	29258	-	0.0739167	0.427772	3.4938	13	NA	NA	NA	NA	NA	NA	NA	NA
AEMK02000234.1	29335	+	0.186738	0.619746	1.3273	14	NA	NA	NA	NA	NA	NA	NA	NA
AEMK02000247.1	484	-	0.0332264	0.271586	2.62047	15	NA	NA	NA	NA	NA	NA	NA	NA
AEMK02000247.1	486	-	0.97471	0.910423	0.546521	16	NA	NA	NA	NA	NA	NA	NA	NA
AEMK02000247.1	493	-	0.338964	0.747615	1.70733	17	NA	NA	NA	NA	NA	NA	NA	NA
AEMK02000247.1	498	-	0.122229	0.517518	1.09442	18	NA	NA	NA	NA	NA	NA	NA	NA
AEMK02000247.1	506	-	0.674421	0.868811	0.355138	19	NA	NA	NA	NA	NA	NA	NA	NA
AEMK02000247.1	515	-	0.138122	0.543888	2.02903	20	NA	NA	NA	NA	NA	NA	NA	NA
AEMK02000247.1	518	-	0.231626	0.6649	1.31561	21	NA	NA	NA	NA	NA	NA	NA	NA
AEMK02000247.1	522	-	0.402676	0.786734	0.897745	22	NA	NA	NA	NA	NA	NA	NA	NA
AEMK02000247.1	546	-	0.344105	0.75108	1.20738	23	NA	NA	NA	NA	NA	NA	NA	NA
AEMK02000247.1	549	-	0.172216	0.600399	0.677751	24	NA	NA	NA	NA	NA	NA	NA	NA
AEMK02000247.1	3061	+	0.00486767	0.0710126	5.55556	25	NA	NA	NA	NA	NA	NA	NA	NA
AEMK02000247.1	3063	+	3.27051e-05	0.000956797	10.0701	26	NA	NA	NA	NA	NA	NA	NA	NA
AEMK02000247.1	3074	+	0.000290004	0.00669141	12.8651	27	NA	NA	NA	NA	NA	NA	NA	NA
AEMK02000247.1	3083	+	0.0187073	0.190724	7.56874	28	NA	NA	NA	NA	NA	NA	NA	NA
AEMK02000247.1	3087	+	0.0018523	0.0324269	7.85121	29	NA	NA	NA	NA	NA	NA	NA	NA
AEMK02000247.1	5177	+	0.721255	0.878082	4.70339	30	NA	NA	NA	NA	NA	NA	NA	NA
AEMK02000247.1	5180	+	0.524217	0.836406	2.99281	31	NA	NA	NA	NA	NA	NA	NA	NA
AEMK02000247.1	5198	+	0.910994	0.906022	2.96003	32	NA	NA	NA	NA	NA	NA	NA	NA
AEMK02000247.1	5258	+	0.378013	0.77389	0.864348	33	NA	NA	NA	NA	NA	NA	NA	NA
AEMK02000247.1	5713	-	0.476045	0.820645	1.8216	34	NA	NA	NA	NA	NA	NA	NA	NA
AEMK02000247.1	8421	-	0.210774	0.648202	0.928186	35	NA	NA	NA	NA	NA	NA	NA	NA
AEMK02000247.1	8436	+	0.833219	0.897221	0.584772	36	NA	NA	NA	NA	NA	NA	NA	NA
AEMK02000247.1	8437	-	0.124964	0.522826	2.18595	37	NA	NA	NA	NA	NA	NA	NA	NA
AEMK02000247.1	8447	+	0.91614	0.906022	1.27581	38	NA	NA	NA	NA	NA	NA	NA	NA
AEMK02000247.1	8448	-	0.793062	0.889742	0.997412	39	NA	NA	NA	NA	NA	NA	NA	NA
AEMK02000247.1	8451	+	0.675482	0.869336	0.51041	40	NA	NA	NA	NA	NA	NA	NA	NA
AEMK02000247.1	8452	-	0.76597	0.885467	0.905265	41	NA	NA	NA	NA	NA	NA	NA	NA
AEMK02000247.1	8453	+	0.991973	0.910423	0.688751	42	NA	NA	NA	NA	NA	NA	NA	NA
AEMK02000247.1	8454	-	0.859788	0.899893	0.335834	43	NA	NA	NA	NA	NA	NA	NA	NA
AEMK02000247.1	8460	+	0.971083	0.910423	1.13409	44	NA	NA	NA	NA	NA	NA	NA	NA
AEMK02000247.1	8461	-	0.184201	0.617102	0.882391	45	NA	NA	NA	NA	NA	NA	NA	NA
AEMK02000247.1	8466	+	0.445036	0.807895	1.05973	46	NA	NA	NA	NA	NA	NA	NA	NA
AEMK02000247.1	8467	-	0.670706	0.868429	0.471623	47	NA	NA	NA	NA	NA	NA	NA	NA
AEMK02000247.1	8479	+	0.143503	0.552317	0.815611	48	NA	NA	NA	NA	NA	NA	NA	NA
AEMK02000247.1	8480	-	0.723649	0.878659	0.42495	49	NA	NA	NA	NA	NA	NA	NA	NA
AEMK02000247.1	8485	+	0.384846	0.777442	0.715211	50	NA	NA	NA	NA	NA	NA	NA	NA
AEMK02000247.1	8486	-	0.43617	0.804084	4.41318	51	NA	NA	NA	NA	NA	NA	NA	NA
AEMK02000247.1	8488	+	0.7937	0.889936	0.497695	52	NA	NA	NA	NA	NA	NA	NA	NA
AEMK02000247.1	8489	-	0.344565	0.751515	5.32507	53	NA	NA	NA	NA	NA	NA	NA	NA
AEMK02000247.1	8500	+	0.0453434	0.325497	1.18004	54	NA	NA	NA	NA	NA	NA	NA	NA
AEMK02000247.1	8518	-	0.88976	0.902441	0.849487	55	NA	NA	NA	NA	NA	NA	NA	NA
AEMK02000247.1	8539	+	0.192916	0.62847	0.805861	56	NA	NA	NA	NA	NA	NA	NA	NA
AEMK02000247.1	8540	-	0.569264	0.848396	0.259386	57	NA	NA	NA	NA	NA	NA	NA	NA
AEMK02000247.1	8554	+	0.733842	0.88052	1.53921	58	NA	NA	NA	NA	NA	NA	NA	NA
AEMK02000247.1	8555	-	0.000501227	0.0106904	4.23617	59	NA	NA	NA	NA	NA	NA	NA	NA
AEMK02000247.1	8564	+	0.16859	0.594271	0.84091	60	NA	NA	NA	NA	NA	NA	NA	NA
AEMK02000247.1	8565	-	0.181096	0.61363	0.694766	61	NA	NA	NA	NA	NA	NA	NA	NA
AEMK02000247.1	8571	+	0.212859	0.649649	2.7692	62	NA	NA	NA	NA	NA	NA	NA	NA
AEMK02000247.1	8572	-	0.00356946	0.055147	3.72811	63	NA	NA	NA	NA	NA	NA	NA	NA
AEMK02000247.1	8582	+	0.207822	0.645585	0.959831	64	NA	NA	NA	NA	NA	NA	NA	NA
AEMK02000247.1	8583	-	0.0484651	0.337488	1.76664	65	NA	NA	NA	NA	NA	NA	NA	NA
AEMK02000247.1	8584	+	0.00837817	0.108331	2.01986	66	NA	NA	NA	NA	NA	NA	NA	NA
AEMK02000247.1	8585	-	0.924225	0.90705	0.591575	67	NA	NA	NA	NA	NA	NA	NA	NA
AEMK02000247.1	8643	-	0.36217	0.762462	0.691367	68	NA	NA	NA	NA	NA	NA	NA	NA
AEMK02000247.1	8647	-	0.159599	0.57978	1.12317	69	NA	NA	NA	NA	NA	NA	NA	NA
AEMK02000247.1	8654	-	0.0250816	0.229995	1.47186	70	NA	NA	NA	NA	NA	NA	NA	NA
AEMK02000247.1	8678	-	0.37777	0.773662	1.26263	71	NA	NA	NA	NA	NA	NA	NA	NA
AEMK02000247.1	8688	-	0.734136	0.880578	0.378873	72	NA	NA	NA	NA	NA	NA	NA	NA
AEMK02000247.1	8691	-	0.102329	0.488847	1.18841	73	NA	NA	NA	NA	NA	NA	NA	NA
AEMK02000247.1	8693	-	0.0370006	0.288925	2.26426	74	NA	NA	NA	NA	NA	NA	NA	NA
AEMK02000247.1	8709	-	0.179642	0.611716	1.27793	75	NA	NA	NA	NA	NA	NA	NA	NA
AEMK02000247.1	8712	-	0.537227	0.84036	0.489486	76	NA	NA	NA	NA	NA	NA	NA	NA
AEMK02000247.1	8714	-	0.928792	0.907818	1.08921	77	NA	NA	NA	NA	NA	NA	NA	NA
AEMK02000247.1	8717	-	0.718001	0.877261	0.933728	78	NA	NA	NA	NA	NA	NA	NA	NA
AEMK02000247.1	8723	-	0.953444	0.910423	0.594922	79	NA	NA	NA	NA	NA	NA	NA	NA
AEMK02000247.1	10016	-	0.17289	0.600821	2.84937	80	NA	NA	NA	NA	NA	NA	NA	NA
AEMK02000247.1	10063	+	0.432122	0.802202	1.58987	81	NA	NA	NA	NA	NA	NA	NA	NA
AEMK02000247.1	10064	-	0.788304	0.889334	2.05932	82	NA	NA	NA	NA	NA	NA	NA	NA
AEMK02000247.1	10078	+	0.394742	0.782439	1.01692	83	NA	NA	NA	NA	NA	NA	NA	NA
AEMK02000247.1	11574	+	0.0542854	0.36094	1.67716	84	NA	NA	NA	NA	NA	NA	NA	NA
AEMK02000247.1	11628	+	0.076504	0.433906	2.99353	85	NA	NA	NA	NA	NA	NA	NA	NA
AEMK02000247.1	11653	+	0.0643486	0.39877	1.36177	86	NA	NA	NA	NA	NA	NA	NA	NA
AEMK02000247.1	11722	+	0.237739	0.668432	2.70531	87	NA	NA	NA	NA	NA	NA	NA	NA
AEMK02000247.1	11733	+	0.0249794	0.229474	3.32791	88	NA	NA	NA	NA	NA	NA	NA	NA
AEMK02000247.1	11737	+	0.179023	0.610972	1.25681	89	NA	NA	NA	NA	NA	NA	NA	NA
AEMK02000247.1	11744	+	0.0674463	0.409432	1.83414	90	NA	NA	NA	NA	NA	NA	NA	NA
AEMK02000247.1	11760	+	0.669257	0.868191	0.756842	91	NA	NA	NA	NA	NA	NA	NA	NA
AEMK02000247.1	11767	+	0.369334	0.767636	2.27767	92	NA	NA	NA	NA	NA	NA	NA	NA
AEMK02000247.1	12061	+	0.716259	0.876911	4.28378	93	NA	NA	NA	NA	NA	NA	NA	NA
AEMK02000247.1	12062	-	1	0.910423	0	94	NA	NA	NA	NA	NA	NA	NA	NA
AEMK02000247.1	12063	+	0.329356	0.740287	1.04885	95	NA	NA	NA	NA	NA	NA	NA	NA
AEMK02000247.1	12064	-	0.626996	0.860889	0.822869	96	NA	NA	NA	NA	NA	NA	NA	NA
AEMK02000247.1	12090	-	0.947737	0.910423	0.19499	97	NA	NA	NA	NA	NA	NA	NA	NA
AEMK02000247.1	12097	+	0.851538	0.899372	1.01772	98	NA	NA	NA	NA	NA	NA	NA	NA
AEMK02000247.1	12098	-	0.14674	0.558074	1.10817	99	NA	NA	NA	NA	NA	NA	NA	NA
AEMK02000247.1	12103	+	0.689737	0.872508	0.241102	100	NA	NA	NA	NA	NA	NA	NA	NA
AEMK02000247.1	12104	-	0.544594	0.841798	0.410915	101	NA	NA	NA	NA	NA	NA	NA	NA
AEMK02000247.1	12109	+	0.0215676	0.209411	1.8849	102	NA	NA	NA	NA	NA	NA	NA	NA
AEMK02000247.1	12110	-	0.107389	0.497371	1.6883	103	NA	NA	NA	NA	NA	NA	NA	NA
AEMK02000247.1	12114	+	3.11232e-05	0.000917385	2.93629	104	NA	NA	NA	NA	NA	NA	NA	NA
AEMK02000247.1	12115	-	0.826628	0.895998	0.291544	105	NA	NA	NA	NA	NA	NA	NA	NA
AEMK02000247.1	12117	+	0.393525	0.781724	5.96258	106	NA	NA	NA	NA	NA	NA	NA	NA
AEMK02000247.1	12199	-	0.608267	0.857652	0.536859	107	NA	NA	NA	NA	NA	NA	NA	NA
AEMK02000247.1	12205	-	0.999146	0.910423	0.958354	108	NA	NA	NA	NA	NA	NA	NA	NA
AEMK02000247.1	12210	-	0.115439	0.508198	1.473	109	NA	NA	NA	NA	NA	NA	NA	NA
AEMK02000247.1	12221	-	0.0779583	0.437111	0.776152	110	NA	NA	NA	NA	NA	NA	NA	NA
AEMK02000247.1	12222	+	0.138131	0.543888	2.14467	111	NA	NA	NA	NA	NA	NA	NA	NA
AEMK02000247.1	12223	-	0.0220585	0.212265	2.00751	112	NA	NA	NA	NA	NA	NA	NA	NA
AEMK02000247.1	12226	+	0.92172	0.906465	0.803218	113	NA	NA	NA	NA	NA	NA	NA	NA
AEMK02000247.1	12227	-	0.0729731	0.425967	1.12027	114	NA	NA	NA	NA	NA	NA	NA	NA
AEMK02000247.1	12228	+	0.221662	0.657309	0.988712	115	NA	NA	NA	NA	NA	NA	NA	NA
AEMK02000247.1	12229	-	0.772577	0.886451	0.390147	116	NA	NA	NA	NA	NA	NA	NA	NA
AEMK02000247.1	12231	+	0.0870896	0.458171	1.78436	117	NA	NA	NA	NA	NA	NA	NA	NA
AEMK02000247.1	12232	-	0.263755	0.688096	0.763855	118	NA	NA	NA	NA	NA	NA	NA	NA
AEMK02000247.1	12234	-	0.111371	0.502772	1.41483	119	NA	NA	NA	NA	NA	NA	NA	NA
AEMK02000247.1	12237	-	0.536991	0.840204	0.555319	120	NA	NA	NA	NA	NA	NA	NA	NA
AEMK02000247.1	12239	-	0.765822	0.885456	0.16535	121	NA	NA	NA	NA	NA	NA	NA	NA
AEMK02000247.1	12252	-	0.128885	0.529623	1.03814	122	NA	NA	NA	NA	NA	NA	NA	NA
AEMK02000247.1	12262	-	0.915828	0.906022	0.38835	123	NA	NA	NA	NA	NA	NA	NA	NA
AEMK02000247.1	12271	-	0.55032	0.84265	0.275674	124	NA	NA	NA	NA	NA	NA	NA	NA
AEMK02000247.1	12367	-	0.776811	0.887053	0.892168	125	NA	NA	NA	NA	NA	NA	NA	NA
AEMK02000247.1	12371	+	0.593169	0.853785	1.10968	126	NA	NA	NA	NA	NA	NA	NA	NA
AEMK02000247.1	12372	-	0.818859	0.894377	0.682715	127	NA	NA	NA	NA	NA	NA	NA	NA
AEMK02000247.1	12377	+	0.448819	0.809421	0.928535	128	NA	NA	NA	NA	NA	NA	NA	NA
AEMK02000247.1	12378	-	0.307468	0.722634	1.46751	129	NA	NA	NA	NA	NA	NA	NA	NA
AEMK02000247.1	12383	+	0.715807	0.876911	0.334111	130	NA	NA	NA	NA	NA	NA	NA	NA
AEMK02000247.1	12384	-	0.29994	0.716795	1.6018	131	NA	NA	NA	NA	NA	NA	NA	NA
AEMK02000247.1	12386	+	0.756485	0.883358	1.33707	132	NA	NA	NA	NA	NA	NA	NA	NA
AEMK02000247.1	12387	-	0.968125	0.910423	0.8693	133	NA	NA	NA	NA	NA	NA	NA	NA
AEMK02000247.1	12395	+	0.482872	0.823476	3.04962	134	NA	NA	NA	NA	NA	NA	NA	NA
AEMK02000247.1	12396	-	0.707215	0.875585	0.831818	135	NA	NA	NA	NA	NA	NA	NA	NA
AEMK02000247.1	12402	+	0.326294	0.738285	1.30834	136	NA	NA	NA	NA	NA	NA	NA	NA
AEMK02000247.1	12403	-	0.135513	0.540227	1.33326	137	NA	NA	NA	NA	NA	NA	NA	NA
AEMK02000247.1	12404	+	0.0842211	0.451746	1.29683	138	NA	NA	NA	NA	NA	NA	NA	NA
AEMK02000247.1	12405	-	0.614677	0.858501	0.955553	139	NA	NA	NA	NA	NA	NA	NA	NA
AEMK02000247.1	12407	+	0.178014	0.609045	0.969478	140	NA	NA	NA	NA	NA	NA	NA	NA
AEMK02000247.1	12408	-	0.146262	0.55702	1.31479	141	NA	NA	NA	NA	NA	NA	NA	NA
AEMK02000247.1	12414	-	0.233127	0.6653	1.30519	142	NA	NA	NA	NA	NA	NA	NA	NA
AEMK02000247.1	12417	+	0.963975	0.910423	0.300203	143	NA	NA	NA	NA	NA	NA	NA	NA
AEMK02000247.1	12418	-	0.543768	0.841483	0.775473	144	NA	NA	NA	NA	NA	NA	NA	NA
AEMK02000247.1	12435	+	0.636585	0.862344	1.61214	145	NA	NA	NA	NA	NA	NA	NA	NA
AEMK02000247.1	12436	-	0.0703228	0.418383	1.29447	146	NA	NA	NA	NA	NA	NA	NA	NA
AEMK02000247.1	12443	+	0.609783	0.857772	1.04775	147	NA	NA	NA	NA	NA	NA	NA	NA
AEMK02000247.1	12444	-	0.00183344	0.0322102	1.96378	148	NA	NA	NA	NA	NA	NA	NA	NA
AEMK02000247.1	12452	+	0.378483	0.774196	1.03758	149	NA	NA	NA	NA	NA	NA	NA	NA
AEMK02000247.1	12453	-	0.195263	0.631364	0.567418	150	NA	NA	NA	NA	NA	NA	NA	NA
AEMK02000247.1	12458	+	0.153873	0.570246	2.60226	151	NA	NA	NA	NA	NA	NA	NA	NA
AEMK02000247.1	12459	-	0.172721	0.600704	0.954192	152	NA	NA	NA	NA	NA	NA	NA	NA
AEMK02000247.1	12463	+	0.788584	0.889366	1.00235	153	NA	NA	NA	NA	NA	NA	NA	NA
AEMK02000247.1	12464	-	0.0171284	0.179581	1.31063	154	NA	NA	NA	NA	NA	NA	NA	NA
AEMK02000247.1	12472	+	0.490201	0.826941	0.763685	155	NA	NA	NA	NA	NA	NA	NA	NA
AEMK02000247.1	12473	-	0.582707	0.851275	0.74115	156	NA	NA	NA	NA	NA	NA	NA	NA
AEMK02000247.1	12476	+	0.0418958	0.310977	2.15694	157	NA	NA	NA	NA	NA	NA	NA	NA
AEMK02000247.1	12477	-	0.530064	0.838261	1.23697	158	NA	NA	NA	NA	NA	NA	NA	NA
AEMK02000247.1	12479	+	0.876184	0.900886	0.43564	159	NA	NA	NA	NA	NA	NA	NA	NA
AEMK02000247.1	12480	-	0.252807	0.67906	1.16436	160	NA	NA	NA	NA	NA	NA	NA	NA
AEMK02000247.1	12483	+	0.930695	0.908148	1.98092	161	NA	NA	NA	NA	NA	NA	NA	NA
AEMK02000247.1	12484	-	0.203244	0.641587	3.33818	162	NA	NA	NA	NA	NA	NA	NA	NA
AEMK02000247.1	12496	+	0.883971	0.901754	0.829948	163	NA	NA	NA	NA	NA	NA	NA	NA
AEMK02000247.1	13358	-	0.491244	0.82737	0.503093	164	NA	NA	NA	NA	NA	NA	NA	NA
AEMK02000247.1	13395	-	0.42699	0.799092	2.93512	165	NA	NA	NA	NA	NA	NA	NA	NA
AEMK02000247.1	14886	-	0.725379	0.878942	0.229211	166	NA	NA	NA	NA	NA	NA	NA	NA
AEMK02000247.1	14929	+	0.548873	0.842318	1.41569	167	NA	NA	NA	NA	NA	NA	NA	NA
AEMK02000247.1	14930	-	0.680295	0.87038	4.0375	168	NA	NA	NA	NA	NA	NA	NA	NA
AEMK02000247.1	14935	+	0.826427	0.895998	1.15824	169	NA	NA	NA	NA	NA	NA	NA	NA
AEMK02000247.1	15457	-	0.619667	0.859115	1.71641	170	NA	NA	NA	NA	NA	NA	NA	NA
AEMK02000247.1	15459	-	0.868161	0.900466	1.24203	171	NA	NA	NA	NA	NA	NA	NA	NA
AEMK02000247.1	15462	-	0.951489	0.910423	0.701503	172	NA	NA	NA	NA	NA	NA	NA	NA
AEMK02000247.1	15469	-	0.0988047	0.483023	1.60016	173	NA	NA	NA	NA	NA	NA	NA	NA
AEMK02000247.1	15482	-	0.837477	0.897898	0.439646	174	NA	NA	NA	NA	NA	NA	NA	NA
AEMK02000247.1	19952	-	0.404382	0.788037	0.915332	175	NA	NA	NA	NA	NA	NA	NA	NA
AEMK02000247.1	20000	-	0.56737	0.847952	0.818415	176	NA	NA	NA	NA	NA	NA	NA	NA
AEMK02000247.1	20025	-	0.801576	0.891212	0.90756	177	NA	NA	NA	NA	NA	NA	NA	NA
AEMK02000247.1	20098	-	0.816542	0.893968	0.261188	178	NA	NA	NA	NA	NA	NA	NA	NA
AEMK02000247.1	20118	-	0.377134	0.773255	1.34627	179	NA	NA	NA	NA	NA	NA	NA	NA
AEMK02000247.1	20122	-	0.227435	0.66173	1.66157	180	NA	NA	NA	NA	NA	NA	NA	NA
AEMK02000247.1	20132	+	0.477654	0.821468	0.838991	181	NA	NA	NA	NA	NA	NA	NA	NA
AEMK02000247.1	20377	-	0.75983	0.884075	0.238013	182	NA	NA	NA	NA	NA	NA	NA	NA
AEMK02000247.1	20389	-	0.644881	0.863223	0.481684	183	NA	NA	NA	NA	NA	NA	NA	NA
AEMK02000247.1	20398	-	0.538479	0.840381	0.736129	184	NA	NA	NA	NA	NA	NA	NA	NA
AEMK02000247.1	20405	-	0.616118	0.858671	1.58601	185	NA	NA	NA	NA	NA	NA	NA	NA
AEMK02000247.1	20416	-	0.54401	0.841643	0.364729	186	NA	NA	NA	NA	NA	NA	NA	NA
AEMK02000247.1	20425	-	0.0744488	0.428636	1.81281	187	NA	NA	NA	NA	NA	NA	NA	NA
AEMK02000247.1	20445	-	0.979381	0.910423	1.86082	188	NA	NA	NA	NA	NA	NA	NA	NA
AEMK02000247.1	21955	+	0.614767	0.858501	0.948825	189	NA	NA	NA	NA	NA	NA	NA	NA
AEMK02000247.1	21962	+	0.30539	0.721159	1.47748	190	NA	NA	NA	NA	NA	NA	NA	NA
AEMK02000247.1	21964	+	0.991748	0.910423	1.258	191	NA	NA	NA	NA	NA	NA	NA	NA
AEMK02000247.1	21973	+	0.185883	0.619184	3.23738	192	NA	NA	NA	NA	NA	NA	NA	NA
AEMK02000247.1	21996	+	0.771116	0.886335	1.67379	193	NA	NA	NA	NA	NA	NA	NA	NA
AEMK02000247.1	22381	+	0.0712166	0.421212	6.66686	194	NA	NA	NA	NA	NA	NA	NA	NA
AEMK02000247.1	22404	+	0.362918	0.76319	5.03532	195	NA	NA	NA	NA	NA	NA	NA	NA
AEMK02000247.1	22411	+	0.304938	0.720775	1.96524	196	NA	NA	NA	NA	NA	NA	NA	NA
AEMK02000247.1	22414	+	0.870318	0.90073	1.53209	197	NA	NA	NA	NA	NA	NA	NA	NA
AEMK02000247.1	22436	+	0.757585	0.883616	0.468671	198	NA	NA	NA	NA	NA	NA	NA	NA
AEMK02000247.1	22437	-	0.568416	0.848118	0.494496	199	NA	NA	NA	NA	NA	NA	NA	NA
AEMK02000247.1	22495	+	0.908679	0.905704	0.222537	200	NA	NA	NA	NA	NA	NA	NA	NA
AEMK02000247.1	22496	-	0.306125	0.721622	2.37682	201	NA	NA	NA	NA	NA	NA	NA	NA
AEMK02000247.1	22511	+	0.377106	0.773255	0.591882	202	NA	NA	NA	NA	NA	NA	NA	NA
AEMK02000247.1	22531	+	0.0998258	0.48474	0.489045	203	NA	NA	NA	NA	NA	NA	NA	NA
AEMK02000247.1	22532	-	0.639058	0.862572	0.651994	204	NA	NA	NA	NA	NA	NA	NA	NA
AEMK02000247.1	22541	+	0.334253	0.744881	0.370058	205	NA	NA	NA	NA	NA	NA	NA	NA
AEMK02000247.1	22542	-	0.867264	0.900466	0.31395	206	NA	NA	NA	NA	NA	NA	NA	NA
AEMK02000247.1	22565	+	0.898995	0.903974	0.467667	207	NA	NA	NA	NA	NA	NA	NA	NA
AEMK02000247.1	22566	-	0.304621	0.7203	1.09507	208	NA	NA	NA	NA	NA	NA	NA	NA
AEMK02000247.1	22568	+	0.164597	0.58881	0.886782	209	NA	NA	NA	NA	NA	NA	NA	NA
AEMK02000247.1	22569	-	0.914321	0.906022	1.70993	210	NA	NA	NA	NA	NA	NA	NA	NA
AEMK02000247.1	22582	+	0.165859	0.590587	1.11672	211	NA	NA	NA	NA	NA	NA	NA	NA
AEMK02000247.1	25599	-	0.00533877	0.0762187	22.6147	212	NA	NA	NA	NA	NA	NA	NA	NA
AEMK02000258.1	299669	+	0.420266	0.795751	0.562558	213	CSRNP2	300124	312679	+	upstream	-455	455	NearestLocation
AEMK02000258.1	299679	+	0.987805	0.910423	0.32164	214	CSRNP2	300124	312679	+	upstream	-445	445	NearestLocation
AEMK02000258.1	299692	+	0.308353	0.723409	1.65792	215	CSRNP2	300124	312679	+	upstream	-432	432	NearestLocation
AEMK02000258.1	299792	+	0.671902	0.86864	0.328042	216	CSRNP2	300124	312679	+	upstream	-332	332	NearestLocation
AEMK02000258.1	299801	+	0.641266	0.862623	0.279928	217	CSRNP2	300124	312679	+	upstream	-323	323	NearestLocation
AEMK02000258.1	299809	+	0.767056	0.885818	1.19246	218	CSRNP2	300124	312679	+	upstream	-315	315	NearestLocation
AEMK02000258.1	299825	+	0.882172	0.901414	0.58014	219	CSRNP2	300124	312679	+	upstream	-299	299	NearestLocation
AEMK02000258.1	299827	+	0.711436	0.876061	0.262769	220	CSRNP2	300124	312679	+	upstream	-297	297	NearestLocation
AEMK02000258.1	299833	+	0.804046	0.891737	0.7054	221	CSRNP2	300124	312679	+	upstream	-291	291	NearestLocation
AEMK02000261.1	94033	+	0.183978	0.616838	7.93651	222	NA	NA	NA	NA	NA	NA	NA	NA
AEMK02000261.1	94049	+	0.203415	0.641615	6.42049	223	NA	NA	NA	NA	NA	NA	NA	NA
AEMK02000264.1	114471	-	0.418084	0.794609	3.2462	224	ZNF311	91130	104454	+	downstream	23341	10017	NearestLocation
AEMK02000264.1	114501	+	0.272873	0.695239	0.559755	225	ZNF311	91130	104454	+	downstream	23371	10047	NearestLocation
AEMK02000264.1	114502	-	0.500209	0.830523	0.341506	226	ZNF311	91130	104454	+	downstream	23372	10048	NearestLocation
AEMK02000264.1	114505	+	0.491913	0.82758	0.296314	227	ZNF311	91130	104454	+	downstream	23375	10051	NearestLocation
AEMK02000264.1	114506	-	0.613567	0.858501	0.507431	228	ZNF311	91130	104454	+	downstream	23376	10052	NearestLocation
AEMK02000264.1	114509	+	0.692099	0.873021	0.823045	229	ZNF311	91130	104454	+	downstream	23379	10055	NearestLocation
AEMK02000264.1	114510	-	0.711509	0.876092	0.456196	230	ZNF311	91130	104454	+	downstream	23380	10056	NearestLocation
AEMK02000264.1	114516	+	0.457309	0.81328	0.411523	231	ZNF311	91130	104454	+	downstream	23386	10062	NearestLocation
AEMK02000264.1	114517	-	0.412988	0.792435	0.434788	232	ZNF311	91130	104454	+	downstream	23387	10063	NearestLocation
AEMK02000264.1	114532	+	0.586776	0.851982	0.262564	233	ZNF311	91130	104454	+	downstream	23402	10078	NearestLocation
AEMK02000264.1	114533	-	0.0950039	0.47517	0.7236	234	ZNF311	91130	104454	+	downstream	23403	10079	NearestLocation
AEMK02000264.1	114540	+	0.805711	0.891961	0.905936	235	ZNF311	91130	104454	+	downstream	23410	10086	NearestLocation
AEMK02000264.1	139232	-	0.995892	0.910423	1.03805	236	TRIM27	139267	157020	+	upstream	-35	35	NearestLocation
AEMK02000264.1	139241	-	0.739145	0.881472	0.183824	237	TRIM27	139267	157020	+	upstream	-26	26	NearestLocation
AEMK02000264.1	139259	-	0.412947	0.792435	0.253165	238	TRIM27	139267	157020	+	upstream	-8	8	NearestLocation
AEMK02000264.1	139264	-	0.736655	0.88115	0.186916	239	TRIM27	139267	157020	+	upstream	-3	3	NearestLocation
AEMK02000264.1	139273	-	0.738361	0.881472	0.184843	240	TRIM27	139267	157020	+	inside	6	6	NearestLocation
AEMK02000264.1	139277	-	0.0767771	0.434721	0.253165	241	TRIM27	139267	157020	+	inside	10	10	NearestLocation
AEMK02000264.1	139665	+	0.0735601	0.42706	1.42598	242	TRIM27	139267	157020	+	inside	398	398	NearestLocation
AEMK02000264.1	139671	+	0.104439	0.491619	1.45174	243	TRIM27	139267	157020	+	inside	404	404	NearestLocation
AEMK02000264.1	139701	+	0.320984	0.73376	0.853952	244	TRIM27	139267	157020	+	inside	434	434	NearestLocation
AEMK02000264.1	183658	+	0.548088	0.842307	0.267814	245	TRIM27	139267	157020	+	downstream	44391	26638	NearestLocation
AEMK02000264.1	183664	+	0.965554	0.910423	0.512664	246	TRIM27	139267	157020	+	downstream	44397	26644	NearestLocation
AEMK02000264.1	183688	+	0.791539	0.889654	0.4158	247	TRIM27	139267	157020	+	downstream	44421	26668	NearestLocation
AEMK02000264.1	183690	+	0.61152	0.858088	0.623701	248	TRIM27	139267	157020	+	downstream	44423	26670	NearestLocation
AEMK02000264.1	183701	+	0.618689	0.859115	3.83197	249	TRIM27	139267	157020	+	downstream	44434	26681	NearestLocation
AEMK02000264.1	229278	-	0.588944	0.852324	2.56333	250	TRIM27	139267	157020	+	downstream	90011	72258	NearestLocation
AEMK02000264.1	229316	-	0.000251901	0.00589933	17.6483	251	TRIM27	139267	157020	+	downstream	90049	72296	NearestLocation
AEMK02000297.1	103018	-	0.725961	0.879144	0.797703	252	CDC25A	102926	147825	+	inside	92	92	NearestLocation
AEMK02000297.1	103023	-	0.605646	0.85709	1.3089	253	CDC25A	102926	147825	+	inside	97	97	NearestLocation
AEMK02000297.1	103031	-	0.680919	0.870578	0.78125	254	CDC25A	102926	147825	+	inside	105	105	NearestLocation
AEMK02000297.1	103043	-	0.515078	0.834586	1.62162	255	CDC25A	102926	147825	+	inside	117	117	NearestLocation
AEMK02000297.1	103056	-	0.473916	0.819838	2.03371	256	CDC25A	102926	147825	+	inside	130	130	NearestLocation
AEMK02000297.1	103069	-	0.9407	0.909346	1.03627	257	CDC25A	102926	147825	+	inside	143	143	NearestLocation
AEMK02000297.1	103073	-	0.599838	0.855622	1.30548	258	CDC25A	102926	147825	+	inside	147	147	NearestLocation
AEMK02000324.1	353866	-	0.106352	0.495252	2.10961	259	NA	NA	NA	NA	NA	NA	NA	NA
AEMK02000324.1	353877	-	0.126628	0.525603	1.15274	260	NA	NA	NA	NA	NA	NA	NA	NA
AEMK02000324.1	353882	-	0.158987	0.578451	0.576369	261	NA	NA	NA	NA	NA	NA	NA	NA
AEMK02000324.1	353884	-	0.161682	0.583615	0.576369	262	NA	NA	NA	NA	NA	NA	NA	NA
AEMK02000324.1	353886	-	0.877982	0.900886	0.117205	263	NA	NA	NA	NA	NA	NA	NA	NA
AEMK02000324.1	353890	-	0.737996	0.881472	0.290698	264	NA	NA	NA	NA	NA	NA	NA	NA
AEMK02000324.1	353893	-	1	0.910423	0	265	NA	NA	NA	NA	NA	NA	NA	NA
AEMK02000324.1	353901	-	0.38693	0.778359	0.289017	266	NA	NA	NA	NA	NA	NA	NA	NA
AEMK02000324.1	353904	-	0.660905	0.865996	0.289855	267	NA	NA	NA	NA	NA	NA	NA	NA
AEMK02000328.1	35972	+	0.505733	0.832306	1.42566	268	PRMT2	131851	162120	-	downstream	126148	95879	NearestLocation
AEMK02000328.1	35999	+	0.87914	0.901053	1.37764	269	PRMT2	131851	162120	-	downstream	126121	95852	NearestLocation
AEMK02000328.1	36012	+	0.6546	0.864915	1.15498	270	PRMT2	131851	162120	-	downstream	126108	95839	NearestLocation
AEMK02000328.1	36019	+	0.135766	0.540529	2.06951	271	PRMT2	131851	162120	-	downstream	126101	95832	NearestLocation
AEMK02000328.1	161790	-	0.620094	0.859131	1.19332	272	PRMT2	131851	162120	-	inside	330	330	NearestLocation
AEMK02000328.1	161797	-	0.547575	0.842157	1.41176	273	PRMT2	131851	162120	-	inside	323	323	NearestLocation
AEMK02000328.1	161813	-	0.41573	0.793337	0.954654	274	PRMT2	131851	162120	-	inside	307	307	NearestLocation
AEMK02000328.1	161817	-	0.474668	0.820117	0.914424	275	PRMT2	131851	162120	-	inside	303	303	NearestLocation
AEMK02000328.1	161820	-	0.320873	0.733745	1.64706	276	PRMT2	131851	162120	-	inside	300	300	NearestLocation
AEMK02000328.1	161828	-	0.09515	0.475419	0.71599	277	PRMT2	131851	162120	-	inside	292	292	NearestLocation
AEMK02000328.1	240793	+	0.683836	0.871003	0.933944	278	DIP2A	208401	311838	-	inside	71045	32392	NearestLocation
AEMK02000328.1	240807	+	0.786191	0.888866	1.22205	279	DIP2A	208401	311838	-	inside	71031	32406	NearestLocation
AEMK02000328.1	312439	+	0.850148	0.899061	0.475059	280	DIP2A	208401	311838	-	upstream	-601	601	NearestLocation
AEMK02000328.1	312445	+	0.415629	0.793337	0.669643	281	DIP2A	208401	311838	-	upstream	-607	607	NearestLocation
AEMK02000328.1	312452	+	0.863775	0.900211	0.635593	282	DIP2A	208401	311838	-	upstream	-614	614	NearestLocation
AEMK02000328.1	312463	+	0.887879	0.902045	0.630252	283	DIP2A	208401	311838	-	upstream	-625	625	NearestLocation
AEMK02000328.1	312470	+	0.8628	0.900087	0.431965	284	DIP2A	208401	311838	-	upstream	-632	632	NearestLocation
AEMK02000328.1	354312	+	0.676196	0.869476	3.47319	285	DIP2A	208401	311838	-	upstream	-42474	42474	NearestLocation
AEMK02000328.1	354364	+	0.963411	0.910423	1.48617	286	DIP2A	208401	311838	-	upstream	-42526	42526	NearestLocation
AEMK02000328.1	495842	-	0.0354045	0.28177	7.03948	287	LSS	519609	554041	+	upstream	-23767	23767	NearestLocation
AEMK02000328.1	495842	-	0.0354045	0.28177	7.03948	287	MCM3AP	465769	512337	+	inside	30073	16495	Overlapping
AEMK02000328.1	495856	-	0.540766	0.840856	1.57492	288	LSS	519609	554041	+	upstream	-23753	23753	NearestLocation
AEMK02000328.1	495856	-	0.540766	0.840856	1.57492	288	MCM3AP	465769	512337	+	inside	30087	16481	Overlapping
AEMK02000328.1	579856	-	0.275616	0.697419	2.34124	289	FTCD	579700	594551	+	inside	156	156	NearestLocation
AEMK02000328.1	607370	-	0.0784751	0.438139	6.78341	290	COL6A2	596476	630178	-	inside	22808	10894	NearestLocation
AEMK02000328.1	607420	-	1.93831e-12	2.2658e-10	20.1517	291	COL6A2	596476	630178	-	inside	22758	10944	NearestLocation
AEMK02000328.1	630477	+	0.582521	0.851207	1.12463	292	COL6A2	596476	630178	-	upstream	-299	299	NearestLocation
AEMK02000328.1	630484	+	0.125491	0.523587	1.36237	293	COL6A2	596476	630178	-	upstream	-306	306	NearestLocation
AEMK02000328.1	630492	+	0.666447	0.867596	0.639523	294	COL6A2	596476	630178	-	upstream	-314	314	NearestLocation
AEMK02000328.1	630509	+	0.595511	0.854135	2.16358	295	COL6A2	596476	630178	-	upstream	-331	331	NearestLocation
AEMK02000328.1	686249	-	0.0673815	0.409176	3.16494	296	COL6A2	596476	630178	-	upstream	-56071	56071	NearestLocation
AEMK02000328.1	686267	-	0.783847	0.888661	4.42879	297	COL6A2	596476	630178	-	upstream	-56089	56089	NearestLocation
AEMK02000328.1	723309	-	0.67127	0.868617	0.588506	298	COL6A2	596476	630178	-	upstream	-93131	93131	NearestLocation
AEMK02000328.1	723341	-	0.000290303	0.00669548	11.2918	299	COL6A2	596476	630178	-	upstream	-93163	93163	NearestLocation
AEMK02000341.1	152047	-	0.778955	0.88743	4.05847	300	NA	NA	NA	NA	NA	NA	NA	NA
AEMK02000341.1	152074	-	0.855674	0.89974	7.58726	301	NA	NA	NA	NA	NA	NA	NA	NA
AEMK02000341.1	152095	-	0.299774	0.716701	3.99553	302	NA	NA	NA	NA	NA	NA	NA	NA
AEMK02000361.1	320765	+	0.533804	0.839786	3.66854	303	LARGE1	214428	803248	-	inside	482483	106337	NearestLocation
AEMK02000361.1	792704	+	0.00490849	0.071406	17.1586	304	LARGE1	214428	803248	-	inside	10544	10544	NearestLocation
AEMK02000361.1	792743	+	0.217151	0.652661	5.51666	305	LARGE1	214428	803248	-	inside	10505	10505	NearestLocation
AEMK02000361.1	1820017	+	0.257948	0.683206	0.811359	306	HMGXB4	1818710	1847234	+	inside	1307	1307	NearestLocation
AEMK02000361.1	1820025	+	0.6171	0.858789	1.01626	307	HMGXB4	1818710	1847234	+	inside	1315	1315	NearestLocation
AEMK02000361.1	1820028	+	0.908966	0.905828	0.803213	308	HMGXB4	1818710	1847234	+	inside	1318	1318	NearestLocation
AEMK02000361.1	1820078	+	0.50966	0.832842	4.77051	309	HMGXB4	1818710	1847234	+	inside	1368	1368	NearestLocation
AEMK02000361.1	1889324	+	0.437603	0.804307	3.26232	310	TOM1	1850079	1893870	+	inside	39245	4546	NearestLocation
AEMK02000361.1	1889365	+	0.483049	0.82354	3.33969	311	TOM1	1850079	1893870	+	inside	39286	4505	NearestLocation
AEMK02000361.1	1954781	-	0.775651	0.887053	0.985099	312	HMOX1	1951725	1963831	+	inside	3056	3056	NearestLocation
AEMK02000361.1	1954796	-	0.576904	0.849982	0.267243	313	HMOX1	1951725	1963831	+	inside	3071	3071	NearestLocation
AEMK02000361.1	1954798	-	0.755241	0.883248	0.421053	314	HMOX1	1951725	1963831	+	inside	3073	3073	NearestLocation
AEMK02000361.1	1954800	-	0.617998	0.858937	0.266357	315	HMOX1	1951725	1963831	+	inside	3075	3075	NearestLocation
AEMK02000361.1	1954807	-	0.655983	0.865103	0.529548	316	HMOX1	1951725	1963831	+	inside	3082	3082	NearestLocation
AEMK02000361.1	1954811	-	0.260551	0.684942	0.528178	317	HMOX1	1951725	1963831	+	inside	3086	3086	NearestLocation
AEMK02000361.1	1954817	-	0.352688	0.756265	0.532713	318	HMOX1	1951725	1963831	+	inside	3092	3092	NearestLocation
AEMK02000361.1	1954820	-	0.566416	0.847452	0.524587	319	HMOX1	1951725	1963831	+	inside	3095	3095	NearestLocation
AEMK02000361.1	1954828	-	0.269096	0.692298	0.814487	320	HMOX1	1951725	1963831	+	inside	3103	3103	NearestLocation
AEMK02000361.1	2087321	+	0.969177	0.910423	0.671473	321	RASD2	2087306	2100584	+	inside	15	15	NearestLocation
AEMK02000361.1	2087330	+	0.670558	0.868381	0.585069	322	RASD2	2087306	2100584	+	inside	24	24	NearestLocation
AEMK02000361.1	2087338	+	0.343382	0.750658	0.594579	323	RASD2	2087306	2100584	+	inside	32	32	NearestLocation
AEMK02000361.1	2087340	+	0.5086	0.83249	0.766284	324	RASD2	2087306	2100584	+	inside	34	34	NearestLocation
AEMK02000361.1	2087355	+	0.950802	0.910423	0.518508	325	RASD2	2087306	2100584	+	inside	49	49	NearestLocation
AEMK02000361.1	2088364	-	0.280017	0.701226	0.914189	326	RASD2	2087306	2100584	+	inside	1058	1058	NearestLocation
AEMK02000368.1	123011	+	0.500902	0.830619	11.0848	327	NA	NA	NA	NA	NA	NA	NA	NA
AEMK02000393.1	133426	-	0.519352	0.835139	1.43996	328	NA	NA	NA	NA	NA	NA	NA	NA
AEMK02000393.1	133457	-	0.00785743	0.10269	17.4928	329	NA	NA	NA	NA	NA	NA	NA	NA
AEMK02000408.1	630191	-	0.0440752	0.320629	2.20895	330	NA	NA	NA	NA	NA	NA	NA	NA
AEMK02000435.1	40943	-	0.659214	0.865603	0.126904	331	OR12D3	64160	65110	+	upstream	-23217	23217	NearestLocation
AEMK02000435.1	41025	+	0.0406416	0.305725	2.3584	332	OR12D3	64160	65110	+	upstream	-23135	23135	NearestLocation
AEMK02000449.1	788587	-	0.995361	0.910423	1.31927	333	OR5AP2	865673	866623	-	downstream	78036	77086	NearestLocation
AEMK02000449.1	877925	-	0.296023	0.713323	0.660828	334	OR5AP2	865673	866623	-	upstream	-11302	11302	NearestLocation
AEMK02000449.1	877949	-	0.508969	0.83249	12.7814	335	OR5AP2	865673	866623	-	upstream	-11326	11326	NearestLocation
AEMK02000449.1	877989	-	0.583801	0.851321	8.50951	336	OR5AP2	865673	866623	-	upstream	-11366	11366	NearestLocation
AEMK02000452.1	28233	-	0.424558	0.797901	1.76724	337	DIO3	504228	505142	+	upstream	-475995	475995	NearestLocation
AEMK02000452.1	28260	-	0.776352	0.887053	3.46012	338	DIO3	504228	505142	+	upstream	-475968	475968	NearestLocation
AEMK02000452.1	93491	+	4.06531e-31	8.89609e-28	44.4804	339	DIO3	504228	505142	+	upstream	-410737	410737	NearestLocation
AEMK02000452.1	93502	+	2.10756e-33	6.78231e-30	45.6676	340	DIO3	504228	505142	+	upstream	-410726	410726	NearestLocation
AEMK02000452.1	93521	+	3.56256e-09	2.30376e-07	10.7191	341	DIO3	504228	505142	+	upstream	-410707	410707	NearestLocation
AEMK02000452.1	101052	+	2.7927e-05	0.000830331	16.8263	342	DIO3	504228	505142	+	upstream	-403176	403176	NearestLocation
AEMK02000452.1	101082	+	0.0820493	0.446033	5.28186	343	DIO3	504228	505142	+	upstream	-403146	403146	NearestLocation
AEMK02000452.1	173706	-	1.50331e-09	1.03449e-07	20.9205	344	DIO3	504228	505142	+	upstream	-330522	330522	NearestLocation
AEMK02000452.1	173715	-	2.04147e-17	5.69812e-15	64.4928	345	DIO3	504228	505142	+	upstream	-330513	330513	NearestLocation
AEMK02000452.1	173719	-	2.5639e-19	9.60712e-17	63.4118	346	DIO3	504228	505142	+	upstream	-330509	330509	NearestLocation
AEMK02000452.1	173727	-	1.00472e-18	3.29134e-16	62.3022	347	DIO3	504228	505142	+	upstream	-330501	330501	NearestLocation
AEMK02000452.1	173730	-	1.1701e-18	3.76546e-16	63.1346	348	DIO3	504228	505142	+	upstream	-330498	330498	NearestLocation
AEMK02000452.1	173751	-	4.19051e-21	1.89464e-18	61.9981	349	DIO3	504228	505142	+	upstream	-330477	330477	NearestLocation
AEMK02000452.1	173754	-	1.33789e-20	5.85538e-18	61.2568	350	DIO3	504228	505142	+	upstream	-330474	330474	NearestLocation
AEMK02000452.1	318085	-	0.702013	0.874589	0.604839	351	DIO3	504228	505142	+	upstream	-186143	186143	NearestLocation
AEMK02000452.1	318114	-	0.0408093	0.306203	3.71562	352	DIO3	504228	505142	+	upstream	-186114	186114	NearestLocation
AEMK02000452.1	318147	-	0.185175	0.618372	1.87644	353	DIO3	504228	505142	+	upstream	-186081	186081	NearestLocation
AEMK02000452.1	412156	+	0.000780647	0.0156634	4.23727	354	DIO3	504228	505142	+	upstream	-92072	92072	NearestLocation
AEMK02000452.1	412160	+	0.0336218	0.273227	2.17259	355	DIO3	504228	505142	+	upstream	-92068	92068	NearestLocation
AEMK02000452.1	412176	+	0.000884552	0.0174195	5.18993	356	DIO3	504228	505142	+	upstream	-92052	92052	NearestLocation
AEMK02000452.1	412178	+	0.10891	0.49957	3.35917	357	DIO3	504228	505142	+	upstream	-92050	92050	NearestLocation
AEMK02000452.1	412180	+	7.60961e-05	0.00203107	5.55099	358	DIO3	504228	505142	+	upstream	-92048	92048	NearestLocation
AEMK02000452.1	412201	+	0.889244	0.902328	2.33161	359	DIO3	504228	505142	+	upstream	-92027	92027	NearestLocation
AEMK02000452.1	412500	+	6.62458e-08	3.45155e-06	36.5485	360	DIO3	504228	505142	+	upstream	-91728	91728	NearestLocation
AEMK02000452.1	412504	+	9.75645e-09	5.88478e-07	31.0832	361	DIO3	504228	505142	+	upstream	-91724	91724	NearestLocation
AEMK02000452.1	412520	+	4.21796e-08	2.26229e-06	25.5713	362	DIO3	504228	505142	+	upstream	-91708	91708	NearestLocation
AEMK02000452.1	412526	+	6.91421e-07	2.95283e-05	25.4116	363	DIO3	504228	505142	+	upstream	-91702	91702	NearestLocation
AEMK02000452.1	412528	+	6.22966e-07	2.68988e-05	13.8512	364	DIO3	504228	505142	+	upstream	-91700	91700	NearestLocation
AEMK02000452.1	412533	+	1.72267e-06	6.71243e-05	12.2691	365	DIO3	504228	505142	+	upstream	-91695	91695	NearestLocation
AEMK02000452.1	412545	+	0.0246468	0.227802	2.4755	366	DIO3	504228	505142	+	upstream	-91683	91683	NearestLocation
AEMK02000452.1	412618	+	0.00111882	0.021339	7.26141	367	DIO3	504228	505142	+	upstream	-91610	91610	NearestLocation
AEMK02000452.1	412627	+	0.000225202	0.00532881	13.4604	368	DIO3	504228	505142	+	upstream	-91601	91601	NearestLocation
AEMK02000452.1	412666	+	3.44586e-05	0.000999542	10.6115	369	DIO3	504228	505142	+	upstream	-91562	91562	NearestLocation
AEMK02000452.1	412669	+	0.000194762	0.00469171	8.58656	370	DIO3	504228	505142	+	upstream	-91559	91559	NearestLocation
AEMK02000452.1	412672	+	1.08941e-05	0.000355601	7.11162	371	DIO3	504228	505142	+	upstream	-91556	91556	NearestLocation
AEMK02000452.1	412675	+	0.000399766	0.00883285	10.1752	372	DIO3	504228	505142	+	upstream	-91553	91553	NearestLocation
AEMK02000452.1	412686	+	1.0301e-05	0.000339892	12.2169	373	DIO3	504228	505142	+	upstream	-91542	91542	NearestLocation
AEMK02000452.1	412689	+	0.576831	0.849982	6.57935	374	DIO3	504228	505142	+	upstream	-91539	91539	NearestLocation
AEMK02000452.1	412712	+	0.00570679	0.0801754	9.01288	375	DIO3	504228	505142	+	upstream	-91516	91516	NearestLocation
AEMK02000452.1	412717	+	0.0133741	0.150765	9.40628	376	DIO3	504228	505142	+	upstream	-91511	91511	NearestLocation
AEMK02000452.1	412720	+	0.0634409	0.395384	4.98744	377	DIO3	504228	505142	+	upstream	-91508	91508	NearestLocation
AEMK02000452.1	412722	+	0.0472437	0.333107	2.93146	378	DIO3	504228	505142	+	upstream	-91506	91506	NearestLocation
AEMK02000452.1	412741	+	0.972404	0.910423	2.44419	379	DIO3	504228	505142	+	upstream	-91487	91487	NearestLocation
AEMK02000452.1	413325	-	0.0254001	0.231479	5.65788	380	DIO3	504228	505142	+	upstream	-90903	90903	NearestLocation
AEMK02000452.1	413332	-	5.85613e-13	7.53819e-11	31.1447	381	DIO3	504228	505142	+	upstream	-90896	90896	NearestLocation
AEMK02000452.1	413340	-	1.96876e-09	1.3363e-07	18.7795	382	DIO3	504228	505142	+	upstream	-90888	90888	NearestLocation
AEMK02000452.1	413354	-	5.09607e-10	3.77256e-08	23.2731	383	DIO3	504228	505142	+	upstream	-90874	90874	NearestLocation
AEMK02000452.1	413357	-	2.06405e-06	7.94084e-05	18.6731	384	DIO3	504228	505142	+	upstream	-90871	90871	NearestLocation
AEMK02000452.1	413363	-	3.60964e-08	1.96296e-06	27.4152	385	DIO3	504228	505142	+	upstream	-90865	90865	NearestLocation
AEMK02000452.1	413378	-	6.08219e-09	3.78114e-07	39.6847	386	DIO3	504228	505142	+	upstream	-90850	90850	NearestLocation
AEMK02000452.1	414125	-	0.000292555	0.00673324	5.20147	387	DIO3	504228	505142	+	upstream	-90103	90103	NearestLocation
AEMK02000452.1	414130	-	0.000601271	0.0125501	27.1287	388	DIO3	504228	505142	+	upstream	-90098	90098	NearestLocation
AEMK02000452.1	414141	+	5.36772e-10	3.96294e-08	36.6271	389	DIO3	504228	505142	+	upstream	-90087	90087	NearestLocation
AEMK02000452.1	414142	-	6.34254e-09	3.92959e-07	41.9035	390	DIO3	504228	505142	+	upstream	-90086	90086	NearestLocation
AEMK02000452.1	414144	+	6.05224e-11	5.35764e-09	24.6259	391	DIO3	504228	505142	+	upstream	-90084	90084	NearestLocation
AEMK02000452.1	414145	-	3.58715e-08	1.95267e-06	33.9947	392	DIO3	504228	505142	+	upstream	-90083	90083	NearestLocation
AEMK02000452.1	414147	+	4.27805e-13	5.59906e-11	38.6224	393	DIO3	504228	505142	+	upstream	-90081	90081	NearestLocation
AEMK02000452.1	414148	-	1.77025e-08	1.02374e-06	44.4257	394	DIO3	504228	505142	+	upstream	-90080	90080	NearestLocation
AEMK02000452.1	414155	+	2.65029e-11	2.50848e-09	39.5001	395	DIO3	504228	505142	+	upstream	-90073	90073	NearestLocation
AEMK02000452.1	414156	-	8.22553e-10	5.85171e-08	44.3337	396	DIO3	504228	505142	+	upstream	-90072	90072	NearestLocation
AEMK02000452.1	414157	+	2.01667e-09	1.36543e-07	41.2117	397	DIO3	504228	505142	+	upstream	-90071	90071	NearestLocation
AEMK02000452.1	414158	-	1.44004e-07	7.11018e-06	45.6082	398	DIO3	504228	505142	+	upstream	-90070	90070	NearestLocation
AEMK02000452.1	414167	-	7.71572e-08	3.98214e-06	45.0608	399	DIO3	504228	505142	+	upstream	-90061	90061	NearestLocation
AEMK02000452.1	423846	-	0.510016	0.832842	2.26935	400	DIO3	504228	505142	+	upstream	-80382	80382	NearestLocation
AEMK02000452.1	423894	-	6.58315e-06	0.000226507	18.2977	401	DIO3	504228	505142	+	upstream	-80334	80334	NearestLocation
AEMK02000452.1	503601	+	0.0676602	0.410094	2.6993	402	DIO3	504228	505142	+	upstream	-627	627	NearestLocation
AEMK02000452.1	503607	+	0.256726	0.68212	0.711996	403	DIO3	504228	505142	+	upstream	-621	621	NearestLocation
AEMK02000452.1	503611	+	0.586607	0.851947	0.780299	404	DIO3	504228	505142	+	upstream	-617	617	NearestLocation
AEMK02000452.1	503615	+	0.710363	0.875876	0.592556	405	DIO3	504228	505142	+	upstream	-613	613	NearestLocation
AEMK02000452.1	503617	+	0.215618	0.651478	0.912458	406	DIO3	504228	505142	+	upstream	-611	611	NearestLocation
AEMK02000452.1	503627	+	0.708284	0.875718	1.71818	407	DIO3	504228	505142	+	upstream	-601	601	NearestLocation
AEMK02000452.1	503649	+	0.526351	0.837193	0.469985	408	DIO3	504228	505142	+	upstream	-579	579	NearestLocation
AEMK02000452.1	503651	+	0.338275	0.747393	0.717359	409	DIO3	504228	505142	+	upstream	-577	577	NearestLocation
AEMK02000452.1	503657	+	0.466513	0.816836	0.341171	410	DIO3	504228	505142	+	upstream	-571	571	NearestLocation
AEMK02000452.1	503659	+	0.65251	0.864499	0.76081	411	DIO3	504228	505142	+	upstream	-569	569	NearestLocation
AEMK02000452.1	503665	+	0.011002	0.132197	3.20846	412	DIO3	504228	505142	+	upstream	-563	563	NearestLocation
AEMK02000452.1	506788	+	0.832558	0.897116	0.47012	413	DIO3	504228	505142	+	downstream	2560	1646	NearestLocation
AEMK02000452.1	506802	+	0.747583	0.882324	2.11832	414	DIO3	504228	505142	+	downstream	2574	1660	NearestLocation
AEMK02000452.1	506812	+	0.0376959	0.292099	1.9368	415	DIO3	504228	505142	+	downstream	2584	1670	NearestLocation
AEMK02000452.1	506824	+	0.141291	0.548864	1.88679	416	DIO3	504228	505142	+	downstream	2596	1682	NearestLocation
AEMK02000452.1	506842	+	0.513464	0.834108	1.67271	417	DIO3	504228	505142	+	downstream	2614	1700	NearestLocation
AEMK02000452.1	507847	+	0.382442	0.775992	2.46966	418	DIO3	504228	505142	+	downstream	3619	2705	NearestLocation
AEMK02000452.1	507852	+	0.667042	0.86768	1.69903	419	DIO3	504228	505142	+	downstream	3624	2710	NearestLocation
AEMK02000452.1	507855	+	0.51482	0.834563	0.879061	420	DIO3	504228	505142	+	downstream	3627	2713	NearestLocation
AEMK02000452.1	507858	+	0.529528	0.838175	1.06227	421	DIO3	504228	505142	+	downstream	3630	2716	NearestLocation
AEMK02000452.1	507860	+	0.238208	0.668719	1.03176	422	DIO3	504228	505142	+	downstream	3632	2718	NearestLocation
AEMK02000452.1	507881	+	0.795771	0.890178	3.80064	423	DIO3	504228	505142	+	downstream	3653	2739	NearestLocation
AEMK02000452.1	507886	+	0.0973198	0.479663	2.23716	424	DIO3	504228	505142	+	downstream	3658	2744	NearestLocation
AEMK02000452.1	821001	-	0.527354	0.837623	1.44175	425	DYNC1H1	820981	887270	+	inside	20	20	NearestLocation
AEMK02000452.1	821012	-	0.642846	0.862957	0.390625	426	DYNC1H1	820981	887270	+	inside	31	31	NearestLocation
AEMK02000452.1	821021	-	0.2044	0.642343	0.390625	427	DYNC1H1	820981	887270	+	inside	40	40	NearestLocation
AEMK02000452.1	821025	-	0.0220236	0.212122	0.391389	428	DYNC1H1	820981	887270	+	inside	44	44	NearestLocation
AEMK02000452.1	821027	-	0.0218787	0.211247	0.392927	429	DYNC1H1	820981	887270	+	inside	46	46	NearestLocation
AEMK02000452.1	821035	-	0.0830153	0.448769	0.587084	430	DYNC1H1	820981	887270	+	inside	54	54	NearestLocation
AEMK02000452.1	821039	-	0.429196	0.800338	0.392157	431	DYNC1H1	820981	887270	+	inside	58	58	NearestLocation
AEMK02000452.1	821043	-	0.544133	0.841666	0.212766	432	DYNC1H1	820981	887270	+	inside	62	62	NearestLocation
AEMK02000452.1	821053	-	0.648886	0.864239	1.06061	433	DYNC1H1	820981	887270	+	inside	72	72	NearestLocation
AEMK02000452.1	821838	+	1	0.910423	0	434	DYNC1H1	820981	887270	+	inside	857	857	NearestLocation
AEMK02000452.1	821876	+	0.564485	0.84673	0.911162	435	DYNC1H1	820981	887270	+	inside	895	895	NearestLocation
AEMK02000452.1	922554	-	0.468293	0.817887	0.653533	436	HSP90AA1	917074	978230	-	inside	55676	5480	NearestLocation
AEMK02000452.1	922557	-	0.738369	0.881472	0.803084	437	HSP90AA1	917074	978230	-	inside	55673	5483	NearestLocation
AEMK02000452.1	922598	-	0.978616	0.910423	0.695034	438	HSP90AA1	917074	978230	-	inside	55632	5524	NearestLocation
AEMK02000452.1	1024780	-	0.128339	0.528578	0.641026	439	WDR20	978438	1045339	+	inside	46342	20559	NearestLocation
AEMK02000452.1	1024813	-	0.00440471	0.065481	10.9495	440	WDR20	978438	1045339	+	inside	46375	20526	NearestLocation
AEMK02000452.1	1115724	+	0.859861	0.899893	0.514139	441	MOK	1040359	1099121	-	upstream	-16603	16603	NearestLocation
AEMK02000452.1	1115745	+	0.553759	0.843887	0.763359	442	MOK	1040359	1099121	-	upstream	-16624	16624	NearestLocation
AEMK02000452.1	1115753	+	0.997374	0.910423	0.275482	443	MOK	1040359	1099121	-	upstream	-16632	16632	NearestLocation
AEMK02000452.1	1115760	+	0.533796	0.839786	0.512821	444	MOK	1040359	1099121	-	upstream	-16639	16639	NearestLocation
AEMK02000452.1	1115765	+	0.995757	0.910423	0.271739	445	MOK	1040359	1099121	-	upstream	-16644	16644	NearestLocation
AEMK02000452.1	1115770	+	0.280068	0.701262	2.59765	446	MOK	1040359	1099121	-	upstream	-16649	16649	NearestLocation
AEMK02000452.1	1264487	-	0.785057	0.888773	0.900915	447	RCOR1	1330140	1469614	+	upstream	-65653	65653	NearestLocation
AEMK02000452.1	1264510	-	0.529757	0.838175	0.403108	448	RCOR1	1330140	1469614	+	upstream	-65630	65630	NearestLocation
AEMK02000452.1	1264518	-	0.35994	0.760872	0.570541	449	RCOR1	1330140	1469614	+	upstream	-65622	65622	NearestLocation
AEMK02000452.1	1264530	-	0.714007	0.876769	0.850255	450	RCOR1	1330140	1469614	+	upstream	-65610	65610	NearestLocation
AEMK02000452.1	1264532	-	0.904855	0.905052	0.474888	451	RCOR1	1330140	1469614	+	upstream	-65608	65608	NearestLocation
AEMK02000452.1	1264534	-	0.360211	0.761073	0.81722	452	RCOR1	1330140	1469614	+	upstream	-65606	65606	NearestLocation
AEMK02000452.1	1264541	-	0.306777	0.722157	0.589559	453	RCOR1	1330140	1469614	+	upstream	-65599	65599	NearestLocation
AEMK02000452.1	1264549	-	0.0751526	0.430107	1.02798	454	RCOR1	1330140	1469614	+	upstream	-65591	65591	NearestLocation
AEMK02000452.1	1264555	-	0.704401	0.875137	0.360453	455	RCOR1	1330140	1469614	+	upstream	-65585	65585	NearestLocation
AEMK02000452.1	1264559	-	0.158929	0.578368	1.02828	456	RCOR1	1330140	1469614	+	upstream	-65581	65581	NearestLocation
AEMK02000452.1	1274508	-	0.604482	0.856792	0.543231	457	RCOR1	1330140	1469614	+	upstream	-55632	55632	NearestLocation
AEMK02000452.1	1274515	-	0.265083	0.689093	1.66205	458	RCOR1	1330140	1469614	+	upstream	-55625	55625	NearestLocation
AEMK02000452.1	1274525	-	0.464815	0.815915	3.67621	459	RCOR1	1330140	1469614	+	upstream	-55615	55615	NearestLocation
AEMK02000452.1	1274529	-	0.0981785	0.481662	3.95977	460	RCOR1	1330140	1469614	+	upstream	-55611	55611	NearestLocation
AEMK02000452.1	1274532	-	0.0129076	0.146883	6.40366	461	RCOR1	1330140	1469614	+	upstream	-55608	55608	NearestLocation
AEMK02000452.1	1309604	+	0.0401749	0.303884	0.881057	462	RCOR1	1330140	1469614	+	upstream	-20536	20536	NearestLocation
AEMK02000452.1	1309615	+	0.0489254	0.339495	1.16003	463	RCOR1	1330140	1469614	+	upstream	-20525	20525	NearestLocation
AEMK02000452.1	1309618	+	0.0767511	0.434675	0.421941	464	RCOR1	1330140	1469614	+	upstream	-20522	20522	NearestLocation
AEMK02000452.1	1309621	+	0.473017	0.819302	0.416461	465	RCOR1	1330140	1469614	+	upstream	-20519	20519	NearestLocation
AEMK02000452.1	1309635	+	0.729308	0.87947	0.631579	466	RCOR1	1330140	1469614	+	upstream	-20505	20505	NearestLocation
AEMK02000452.1	1309637	+	0.862033	0.900016	0.420168	467	RCOR1	1330140	1469614	+	upstream	-20503	20503	NearestLocation
AEMK02000452.1	1309639	+	0.256801	0.682217	1.2605	468	RCOR1	1330140	1469614	+	upstream	-20501	20501	NearestLocation
AEMK02000452.1	1309642	+	0.591503	0.85308	1.05507	469	RCOR1	1330140	1469614	+	upstream	-20498	20498	NearestLocation
AEMK02000452.1	1309798	-	0.465015	0.815998	0.611399	470	RCOR1	1330140	1469614	+	upstream	-20342	20342	NearestLocation
AEMK02000452.1	1309813	-	0.88155	0.901414	0.821063	471	RCOR1	1330140	1469614	+	upstream	-20327	20327	NearestLocation
AEMK02000452.1	1309820	-	0.158109	0.576532	4.73578	472	RCOR1	1330140	1469614	+	upstream	-20320	20320	NearestLocation
AEMK02000452.1	1309825	-	0.272693	0.695164	2.6188	473	RCOR1	1330140	1469614	+	upstream	-20315	20315	NearestLocation
AEMK02000452.1	1309847	-	0.280345	0.701439	3.67674	474	RCOR1	1330140	1469614	+	upstream	-20293	20293	NearestLocation
AEMK02000452.1	1510490	+	0.121204	0.51569	0.713307	475	TRAF3	1512629	1627277	+	upstream	-2139	2139	NearestLocation
AEMK02000452.1	1510515	+	0.965085	0.910423	0.573751	476	TRAF3	1512629	1627277	+	upstream	-2114	2114	NearestLocation
AEMK02000452.1	1510532	+	0.103764	0.490275	0.918991	477	TRAF3	1512629	1627277	+	upstream	-2097	2097	NearestLocation
AEMK02000452.1	1510550	+	0.357865	0.759542	1.60478	478	TRAF3	1512629	1627277	+	upstream	-2079	2079	NearestLocation
AEMK02000452.1	1512051	+	0.309435	0.724177	1.36826	479	TRAF3	1512629	1627277	+	upstream	-578	578	NearestLocation
AEMK02000452.1	1512053	+	0.0539045	0.359894	1.64227	480	TRAF3	1512629	1627277	+	upstream	-576	576	NearestLocation
AEMK02000452.1	1512071	+	0.56846	0.848118	0.435879	481	TRAF3	1512629	1627277	+	upstream	-558	558	NearestLocation
AEMK02000452.1	1512077	+	0.743486	0.881729	1.38359	482	TRAF3	1512629	1627277	+	upstream	-552	552	NearestLocation
AEMK02000452.1	1512081	+	0.758013	0.883646	1.20299	483	TRAF3	1512629	1627277	+	upstream	-548	548	NearestLocation
AEMK02000452.1	1512085	+	0.872143	0.900824	0.492318	484	TRAF3	1512629	1627277	+	upstream	-544	544	NearestLocation
AEMK02000452.1	1512087	+	0.672423	0.86864	0.130734	485	TRAF3	1512629	1627277	+	upstream	-542	542	NearestLocation
AEMK02000452.1	1512095	+	0.0628687	0.393144	1.15967	486	TRAF3	1512629	1627277	+	upstream	-534	534	NearestLocation
AEMK02000452.1	1512099	+	0.106117	0.495093	0.974613	487	TRAF3	1512629	1627277	+	upstream	-530	530	NearestLocation
AEMK02000452.1	1512133	+	0.228756	0.662438	1.02694	488	TRAF3	1512629	1627277	+	upstream	-496	496	NearestLocation
AEMK02000452.1	1512147	-	0.734856	0.880814	3.45148	489	TRAF3	1512629	1627277	+	upstream	-482	482	NearestLocation
AEMK02000452.1	1512153	-	0.999777	0.910423	1.66284	490	TRAF3	1512629	1627277	+	upstream	-476	476	NearestLocation
AEMK02000452.1	1512159	-	0.247512	0.675671	2.56301	491	TRAF3	1512629	1627277	+	upstream	-470	470	NearestLocation
AEMK02000452.1	1512163	-	0.936667	0.908862	0.491699	492	TRAF3	1512629	1627277	+	upstream	-466	466	NearestLocation
AEMK02000452.1	1512165	-	0.654894	0.864915	0.305272	493	TRAF3	1512629	1627277	+	upstream	-464	464	NearestLocation
AEMK02000452.1	1512169	-	0.32602	0.738285	0.999462	494	TRAF3	1512629	1627277	+	upstream	-460	460	NearestLocation
AEMK02000452.1	1512171	-	0.203081	0.641434	0.473194	495	TRAF3	1512629	1627277	+	upstream	-458	458	NearestLocation
AEMK02000452.1	1512173	-	0.830136	0.89644	0.965353	496	TRAF3	1512629	1627277	+	upstream	-456	456	NearestLocation
AEMK02000452.1	1512198	-	0.700987	0.874433	0.246092	497	TRAF3	1512629	1627277	+	upstream	-431	431	NearestLocation
AEMK02000452.1	1512200	-	0.268126	0.691387	0.57433	498	TRAF3	1512629	1627277	+	upstream	-429	429	NearestLocation
AEMK02000452.1	1512202	-	0.813923	0.893405	0.393243	499	TRAF3	1512629	1627277	+	upstream	-427	427	NearestLocation
AEMK02000452.1	1512209	-	0.347134	0.753038	0.415179	500	TRAF3	1512629	1627277	+	upstream	-420	420	NearestLocation
AEMK02000452.1	1512211	-	0.462683	0.815126	0.409001	501	TRAF3	1512629	1627277	+	upstream	-418	418	NearestLocation
AEMK02000452.1	1632871	-	0.0303774	0.256897	0.560224	502	AMN	1630525	1639342	+	inside	2346	2346	NearestLocation
AEMK02000452.1	1632884	-	0.625607	0.860797	0.255102	503	AMN	1630525	1639342	+	inside	2359	2359	NearestLocation
AEMK02000452.1	1632900	-	0.320487	0.733475	0.340226	504	AMN	1630525	1639342	+	inside	2375	2375	NearestLocation
AEMK02000452.1	1632918	-	0.876674	0.900886	0.27248	505	AMN	1630525	1639342	+	inside	2393	2393	NearestLocation
AEMK02000452.1	1632920	-	0.995051	0.910423	1.01523	506	AMN	1630525	1639342	+	inside	2395	2395	NearestLocation
AEMK02000452.1	1632927	-	0.00225417	0.0379795	0.824176	507	AMN	1630525	1639342	+	inside	2402	2402	NearestLocation
AEMK02000452.1	1632938	-	0.243514	0.67317	0.558659	508	AMN	1630525	1639342	+	inside	2413	2413	NearestLocation
AEMK02000452.1	1752742	+	0.228432	0.66211	0.455581	509	CDC42BPB	1650031	1752433	-	upstream	-309	309	NearestLocation
AEMK02000452.1	1752749	+	0.541178	0.84096	0.692841	510	CDC42BPB	1650031	1752433	-	upstream	-316	316	NearestLocation
AEMK02000452.1	1752751	+	0.273992	0.696127	0.700935	511	CDC42BPB	1650031	1752433	-	upstream	-318	318	NearestLocation
AEMK02000452.1	1752755	+	0.396389	0.783346	0.461886	512	CDC42BPB	1650031	1752433	-	upstream	-322	322	NearestLocation
AEMK02000452.1	1752757	+	0.0658759	0.403798	0.688073	513	CDC42BPB	1650031	1752433	-	upstream	-324	324	NearestLocation
AEMK02000452.1	1752759	+	0.577405	0.850013	0.230412	514	CDC42BPB	1650031	1752433	-	upstream	-326	326	NearestLocation
AEMK02000452.1	1752766	+	0.106117	0.495093	0.230415	515	CDC42BPB	1650031	1752433	-	upstream	-333	333	NearestLocation
AEMK02000452.1	1752779	+	0.0658107	0.403761	0.581395	516	CDC42BPB	1650031	1752433	-	upstream	-346	346	NearestLocation
AEMK02000452.1	1752786	+	0.189742	0.623904	0.462963	517	CDC42BPB	1650031	1752433	-	upstream	-353	353	NearestLocation
AEMK02000452.1	1752788	+	0.175161	0.604257	0.45977	518	CDC42BPB	1650031	1752433	-	upstream	-355	355	NearestLocation
AEMK02000452.1	1752790	+	0.0241494	0.225221	0.923788	519	CDC42BPB	1650031	1752433	-	upstream	-357	357	NearestLocation
AEMK02000452.1	1752794	+	0.125233	0.523108	0.694955	520	CDC42BPB	1650031	1752433	-	upstream	-361	361	NearestLocation
AEMK02000452.1	1752796	+	0.276519	0.698203	0.475622	521	CDC42BPB	1650031	1752433	-	upstream	-363	363	NearestLocation
AEMK02000452.1	1752801	+	0.687864	0.871631	2.906	522	CDC42BPB	1650031	1752433	-	upstream	-368	368	NearestLocation
AEMK02000452.1	1789542	+	0.207199	0.644897	3.11967	523	EXOC3L4	1787079	1795957	+	inside	2463	2463	NearestLocation
AEMK02000452.1	1789558	+	0.0853141	0.454195	3.73315	524	EXOC3L4	1787079	1795957	+	inside	2479	2479	NearestLocation
AEMK02000452.1	1789579	+	0.140702	0.547937	2.82259	525	EXOC3L4	1787079	1795957	+	inside	2500	2500	NearestLocation
AEMK02000452.1	1789587	+	0.744138	0.881729	1.04196	526	EXOC3L4	1787079	1795957	+	inside	2508	2508	NearestLocation
AEMK02000452.1	2072966	+	0.317108	0.730417	0.898876	527	CKB	2070847	2074899	-	inside	1933	1933	NearestLocation
AEMK02000452.1	2072981	+	0.85435	0.899557	1.72551	528	CKB	2070847	2074899	-	inside	1918	1918	NearestLocation
AEMK02000452.1	2072983	+	0.740624	0.881687	1.56585	529	CKB	2070847	2074899	-	inside	1916	1916	NearestLocation
AEMK02000452.1	2072998	+	0.508686	0.83249	1.96301	530	CKB	2070847	2074899	-	inside	1901	1901	NearestLocation
AEMK02000452.1	2073003	+	0.672003	0.86864	1.01605	531	CKB	2070847	2074899	-	inside	1896	1896	NearestLocation
AEMK02000452.1	2073016	+	0.110281	0.501389	1.3329	532	CKB	2070847	2074899	-	inside	1883	1883	NearestLocation
AEMK02000452.1	2079470	+	0.0905916	0.465228	0.195312	533	TRMT61A	2078978	2087745	+	inside	492	492	NearestLocation
AEMK02000452.1	2079472	+	1	0.910423	0	534	TRMT61A	2078978	2087745	+	inside	494	494	NearestLocation
AEMK02000452.1	2079474	+	1	0.910423	0	535	TRMT61A	2078978	2087745	+	inside	496	496	NearestLocation
AEMK02000452.1	2079476	+	1	0.910423	0	536	TRMT61A	2078978	2087745	+	inside	498	498	NearestLocation
AEMK02000452.1	2079483	+	0.450646	0.810269	0.197239	537	TRMT61A	2078978	2087745	+	inside	505	505	NearestLocation
AEMK02000452.1	2079489	+	0.899048	0.903975	0.223714	538	TRMT61A	2078978	2087745	+	inside	511	511	NearestLocation
AEMK02000452.1	2079494	+	0.236885	0.668249	0.178253	539	TRMT61A	2078978	2087745	+	inside	516	516	NearestLocation
AEMK02000452.1	2079497	+	0.232581	0.6653	0.178571	540	TRMT61A	2078978	2087745	+	inside	519	519	NearestLocation
AEMK02000452.1	2079503	+	0.232502	0.6653	0.178571	541	TRMT61A	2078978	2087745	+	inside	525	525	NearestLocation
AEMK02000452.1	2079507	+	0.724786	0.878871	0.18018	542	TRMT61A	2078978	2087745	+	inside	529	529	NearestLocation
AEMK02000452.1	2079510	+	0.598396	0.855122	0.225225	543	TRMT61A	2078978	2087745	+	inside	532	532	NearestLocation
AEMK02000452.1	2079512	+	0.595382	0.854135	0.224719	544	TRMT61A	2078978	2087745	+	inside	534	534	NearestLocation
AEMK02000452.1	2079514	+	0.89584	0.903401	0.225225	545	TRMT61A	2078978	2087745	+	inside	536	536	NearestLocation
AEMK02000452.1	2079517	+	0.358085	0.759591	1.16386	546	TRMT61A	2078978	2087745	+	inside	539	539	NearestLocation
AEMK02000452.1	2079566	-	0.771108	0.886335	0.257069	547	TRMT61A	2078978	2087745	+	inside	588	588	NearestLocation
AEMK02000452.1	2079619	+	0.952223	0.910423	0.228191	548	TRMT61A	2078978	2087745	+	inside	641	641	NearestLocation
AEMK02000452.1	2079630	+	0.211381	0.648683	0.627615	549	TRMT61A	2078978	2087745	+	inside	652	652	NearestLocation
AEMK02000452.1	2079632	+	0.248856	0.676617	0.607887	550	TRMT61A	2078978	2087745	+	inside	654	654	NearestLocation
AEMK02000452.1	2079645	+	0.466081	0.816758	0.636943	551	TRMT61A	2078978	2087745	+	inside	667	667	NearestLocation
AEMK02000452.1	2079653	+	0.884097	0.901754	0.383956	552	TRMT61A	2078978	2087745	+	inside	675	675	NearestLocation
AEMK02000452.1	2079657	+	0.331141	0.741633	0.750333	553	TRMT61A	2078978	2087745	+	inside	679	679	NearestLocation
AEMK02000452.1	2079659	+	0.472034	0.819073	0.79935	554	TRMT61A	2078978	2087745	+	inside	681	681	NearestLocation
AEMK02000452.1	2079662	+	0.515114	0.834586	0.58878	555	TRMT61A	2078978	2087745	+	inside	684	684	NearestLocation
AEMK02000452.1	2079668	+	0.321922	0.734946	0.581718	556	TRMT61A	2078978	2087745	+	inside	690	690	NearestLocation
AEMK02000452.1	2079675	+	0.0514257	0.349834	2.28027	557	TRMT61A	2078978	2087745	+	inside	697	697	NearestLocation
AEMK02000452.1	2110388	-	0.465633	0.81643	6.67271	558	BAG5	2104042	2109888	-	upstream	-500	500	NearestLocation
AEMK02000452.1	2110388	-	0.465633	0.81643	6.67271	558	KLC1	2109641	2220597	+	inside	747	747	Overlapping
AEMK02000452.1	2110393	-	0.729487	0.87947	0.47619	559	BAG5	2104042	2109888	-	upstream	-505	505	NearestLocation
AEMK02000452.1	2110393	-	0.729487	0.87947	0.47619	559	KLC1	2109641	2220597	+	inside	752	752	Overlapping
AEMK02000452.1	2110431	-	0.186065	0.619394	0.469484	560	BAG5	2104042	2109888	-	upstream	-543	543	NearestLocation
AEMK02000452.1	2110431	-	0.186065	0.619394	0.469484	560	KLC1	2109641	2220597	+	inside	790	790	Overlapping
AEMK02000452.1	2110434	-	0.669039	0.868191	0.224609	561	BAG5	2104042	2109888	-	upstream	-546	546	NearestLocation
AEMK02000452.1	2110434	-	0.669039	0.868191	0.224609	561	KLC1	2109641	2220597	+	inside	793	793	Overlapping
AEMK02000452.1	2110436	-	0.617171	0.858789	0.469937	562	BAG5	2104042	2109888	-	upstream	-548	548	NearestLocation
AEMK02000452.1	2110436	-	0.617171	0.858789	0.469937	562	KLC1	2109641	2220597	+	inside	795	795	Overlapping
AEMK02000452.1	2110445	-	0.61557	0.858501	0.393413	563	BAG5	2104042	2109888	-	upstream	-557	557	NearestLocation
AEMK02000452.1	2110445	-	0.61557	0.858501	0.393413	563	KLC1	2109641	2220597	+	inside	804	804	Overlapping
AEMK02000452.1	2110451	-	0.261725	0.685905	0.877193	564	BAG5	2104042	2109888	-	upstream	-563	563	NearestLocation
AEMK02000452.1	2110451	-	0.261725	0.685905	0.877193	564	KLC1	2109641	2220597	+	inside	810	810	Overlapping
AEMK02000452.1	2153673	-	0.529226	0.838108	1.02302	565	BAG5	2104042	2109888	-	upstream	-43785	43785	NearestLocation
AEMK02000452.1	2153673	-	0.529226	0.838108	1.02302	565	KLC1	2109641	2220597	+	inside	44032	44032	Overlapping
AEMK02000452.1	2153677	-	0.529807	0.838208	1.02041	566	BAG5	2104042	2109888	-	upstream	-43789	43789	NearestLocation
AEMK02000452.1	2153677	-	0.529807	0.838208	1.02041	566	KLC1	2109641	2220597	+	inside	44036	44036	Overlapping
AEMK02000452.1	2153680	-	0.74839	0.882608	0.781267	567	BAG5	2104042	2109888	-	upstream	-43792	43792	NearestLocation
AEMK02000452.1	2153680	-	0.74839	0.882608	0.781267	567	KLC1	2109641	2220597	+	inside	44039	44039	Overlapping
AEMK02000452.1	2153688	-	0.73806	0.881472	0.753769	568	BAG5	2104042	2109888	-	upstream	-43800	43800	NearestLocation
AEMK02000452.1	2153688	-	0.73806	0.881472	0.753769	568	KLC1	2109641	2220597	+	inside	44047	44047	Overlapping
AEMK02000452.1	2153690	-	0.846613	0.898363	0.279298	569	BAG5	2104042	2109888	-	upstream	-43802	43802	NearestLocation
AEMK02000452.1	2153690	-	0.846613	0.898363	0.279298	569	KLC1	2109641	2220597	+	inside	44049	44049	Overlapping
AEMK02000452.1	2153707	-	0.56721	0.847952	0.52356	570	BAG5	2104042	2109888	-	upstream	-43819	43819	NearestLocation
AEMK02000452.1	2153707	-	0.56721	0.847952	0.52356	570	KLC1	2109641	2220597	+	inside	44066	44066	Overlapping
AEMK02000452.1	2153721	-	0.419797	0.795632	0.742574	571	BAG5	2104042	2109888	-	upstream	-43833	43833	NearestLocation
AEMK02000452.1	2153721	-	0.419797	0.795632	0.742574	571	KLC1	2109641	2220597	+	inside	44080	44080	Overlapping
AEMK02000452.1	2153725	-	0.205655	0.643047	0.997506	572	BAG5	2104042	2109888	-	upstream	-43837	43837	NearestLocation
AEMK02000452.1	2153725	-	0.205655	0.643047	0.997506	572	KLC1	2109641	2220597	+	inside	44084	44084	Overlapping
AEMK02000452.1	2153732	-	0.900339	0.904124	1.27273	573	BAG5	2104042	2109888	-	upstream	-43844	43844	NearestLocation
AEMK02000452.1	2153732	-	0.900339	0.904124	1.27273	573	KLC1	2109641	2220597	+	inside	44091	44091	Overlapping
AEMK02000452.1	2153734	-	0.569699	0.84861	0.525458	574	BAG5	2104042	2109888	-	upstream	-43846	43846	NearestLocation
AEMK02000452.1	2153734	-	0.569699	0.84861	0.525458	574	KLC1	2109641	2220597	+	inside	44093	44093	Overlapping
AEMK02000452.1	2229665	-	0.954787	0.910423	0.759583	575	XRCC3	2217693	2230321	-	inside	656	656	Overlapping
AEMK02000452.1	2229665	-	0.954787	0.910423	0.759583	575	ZFYVE21	2229520	2237465	+	inside	145	145	NearestLocation
AEMK02000452.1	2229672	+	0.0478844	0.335603	0.373832	576	XRCC3	2217693	2230321	-	inside	649	649	Overlapping
AEMK02000452.1	2229672	+	0.0478844	0.335603	0.373832	576	ZFYVE21	2229520	2237465	+	inside	152	152	NearestLocation
AEMK02000452.1	2229673	-	0.281539	0.702208	0.45977	577	XRCC3	2217693	2230321	-	inside	648	648	Overlapping
AEMK02000452.1	2229673	-	0.281539	0.702208	0.45977	577	ZFYVE21	2229520	2237465	+	inside	153	153	NearestLocation
AEMK02000452.1	2229674	+	0.0478098	0.335326	0.37037	578	XRCC3	2217693	2230321	-	inside	647	647	Overlapping
AEMK02000452.1	2229674	+	0.0478098	0.335326	0.37037	578	ZFYVE21	2229520	2237465	+	inside	154	154	NearestLocation
AEMK02000452.1	2229675	-	0.574084	0.84957	0.45977	579	XRCC3	2217693	2230321	-	inside	646	646	Overlapping
AEMK02000452.1	2229675	-	0.574084	0.84957	0.45977	579	ZFYVE21	2229520	2237465	+	inside	155	155	NearestLocation
AEMK02000452.1	2229680	+	0.381147	0.775323	0.37037	580	XRCC3	2217693	2230321	-	inside	641	641	Overlapping
AEMK02000452.1	2229680	+	0.381147	0.775323	0.37037	580	ZFYVE21	2229520	2237465	+	inside	160	160	NearestLocation
AEMK02000452.1	2229681	-	0.582277	0.851185	0.461894	581	XRCC3	2217693	2230321	-	inside	640	640	Overlapping
AEMK02000452.1	2229681	-	0.582277	0.851185	0.461894	581	ZFYVE21	2229520	2237465	+	inside	161	161	NearestLocation
AEMK02000452.1	2229688	+	0.171624	0.599528	0.373832	582	XRCC3	2217693	2230321	-	inside	633	633	Overlapping
AEMK02000452.1	2229688	+	0.171624	0.599528	0.373832	582	ZFYVE21	2229520	2237465	+	inside	168	168	NearestLocation
AEMK02000452.1	2229689	-	0.457381	0.81328	0.686499	583	XRCC3	2217693	2230321	-	inside	632	632	Overlapping
AEMK02000452.1	2229689	-	0.457381	0.81328	0.686499	583	ZFYVE21	2229520	2237465	+	inside	169	169	NearestLocation
AEMK02000452.1	2229692	+	0.019095	0.193272	0.371058	584	XRCC3	2217693	2230321	-	inside	629	629	Overlapping
AEMK02000452.1	2229692	+	0.019095	0.193272	0.371058	584	ZFYVE21	2229520	2237465	+	inside	172	172	NearestLocation
AEMK02000452.1	2229693	-	0.299358	0.716513	0.458716	585	XRCC3	2217693	2230321	-	inside	628	628	Overlapping
AEMK02000452.1	2229693	-	0.299358	0.716513	0.458716	585	ZFYVE21	2229520	2237465	+	inside	173	173	NearestLocation
AEMK02000452.1	2229706	+	0.0188338	0.191443	0.375235	586	XRCC3	2217693	2230321	-	inside	615	615	Overlapping
AEMK02000452.1	2229706	+	0.0188338	0.191443	0.375235	586	ZFYVE21	2229520	2237465	+	inside	186	186	NearestLocation
AEMK02000452.1	2229707	-	0.697575	0.873904	0.227273	587	XRCC3	2217693	2230321	-	inside	614	614	Overlapping
AEMK02000452.1	2229707	-	0.697575	0.873904	0.227273	587	ZFYVE21	2229520	2237465	+	inside	187	187	NearestLocation
AEMK02000452.1	2229718	+	0.136433	0.541577	2.1508	588	XRCC3	2217693	2230321	-	inside	603	603	Overlapping
AEMK02000452.1	2229718	+	0.136433	0.541577	2.1508	588	ZFYVE21	2229520	2237465	+	inside	198	198	NearestLocation
AEMK02000452.1	2229719	-	0.436728	0.804084	1.22662	589	XRCC3	2217693	2230321	-	inside	602	602	Overlapping
AEMK02000452.1	2229719	-	0.436728	0.804084	1.22662	589	ZFYVE21	2229520	2237465	+	inside	199	199	NearestLocation
AEMK02000452.1	2229737	+	0.623426	0.860176	0.544248	590	XRCC3	2217693	2230321	-	inside	584	584	Overlapping
AEMK02000452.1	2229737	+	0.623426	0.860176	0.544248	590	ZFYVE21	2229520	2237465	+	inside	217	217	NearestLocation
AEMK02000452.1	2229738	-	0.151003	0.565704	0.460473	591	XRCC3	2217693	2230321	-	inside	583	583	Overlapping
AEMK02000452.1	2229738	-	0.151003	0.565704	0.460473	591	ZFYVE21	2229520	2237465	+	inside	218	218	NearestLocation
AEMK02000452.1	2229741	+	0.854182	0.899536	0.218711	592	XRCC3	2217693	2230321	-	inside	580	580	Overlapping
AEMK02000452.1	2229741	+	0.854182	0.899536	0.218711	592	ZFYVE21	2229520	2237465	+	inside	221	221	NearestLocation
AEMK02000452.1	2229742	-	0.349178	0.753852	0.420168	593	XRCC3	2217693	2230321	-	inside	579	579	Overlapping
AEMK02000452.1	2229742	-	0.349178	0.753852	0.420168	593	ZFYVE21	2229520	2237465	+	inside	222	222	NearestLocation
AEMK02000452.1	2229745	+	0.526082	0.837185	0.546836	594	XRCC3	2217693	2230321	-	inside	576	576	Overlapping
AEMK02000452.1	2229745	+	0.526082	0.837185	0.546836	594	ZFYVE21	2229520	2237465	+	inside	225	225	NearestLocation
AEMK02000452.1	2229746	-	0.351866	0.755627	0.21322	595	XRCC3	2217693	2230321	-	inside	575	575	Overlapping
AEMK02000452.1	2229746	-	0.351866	0.755627	0.21322	595	ZFYVE21	2229520	2237465	+	inside	226	226	NearestLocation
AEMK02000452.1	2229757	+	0.322453	0.735237	0.273118	596	XRCC3	2217693	2230321	-	inside	564	564	Overlapping
AEMK02000452.1	2229757	+	0.322453	0.735237	0.273118	596	ZFYVE21	2229520	2237465	+	inside	237	237	NearestLocation
AEMK02000452.1	2229758	-	0.527647	0.837623	0.343643	597	XRCC3	2217693	2230321	-	inside	563	563	Overlapping
AEMK02000452.1	2229758	-	0.527647	0.837623	0.343643	597	ZFYVE21	2229520	2237465	+	inside	238	238	NearestLocation
AEMK02000452.1	2229759	+	0.657338	0.865415	0.272684	598	XRCC3	2217693	2230321	-	inside	562	562	Overlapping
AEMK02000452.1	2229759	+	0.657338	0.865415	0.272684	598	ZFYVE21	2229520	2237465	+	inside	239	239	NearestLocation
AEMK02000452.1	2229760	-	0.881461	0.901414	0.519931	599	XRCC3	2217693	2230321	-	inside	561	561	Overlapping
AEMK02000452.1	2229760	-	0.881461	0.901414	0.519931	599	ZFYVE21	2229520	2237465	+	inside	240	240	NearestLocation
AEMK02000452.1	2229763	+	0.859082	0.899893	0.223194	600	XRCC3	2217693	2230321	-	inside	558	558	Overlapping
AEMK02000452.1	2229763	+	0.859082	0.899893	0.223194	600	ZFYVE21	2229520	2237465	+	inside	243	243	NearestLocation
AEMK02000452.1	2229764	-	0.899834	0.904054	0.210084	601	XRCC3	2217693	2230321	-	inside	557	557	Overlapping
AEMK02000452.1	2229764	-	0.899834	0.904054	0.210084	601	ZFYVE21	2229520	2237465	+	inside	244	244	NearestLocation
AEMK02000452.1	2229765	+	0.851644	0.899372	0.218677	602	XRCC3	2217693	2230321	-	inside	556	556	Overlapping
AEMK02000452.1	2229765	+	0.851644	0.899372	0.218677	602	ZFYVE21	2229520	2237465	+	inside	245	245	NearestLocation
AEMK02000452.1	2229766	-	0.999085	0.910423	0.421053	603	XRCC3	2217693	2230321	-	inside	555	555	Overlapping
AEMK02000452.1	2229766	-	0.999085	0.910423	0.421053	603	ZFYVE21	2229520	2237465	+	inside	246	246	NearestLocation
AEMK02000452.1	2229768	+	0.559308	0.845224	0.298335	604	XRCC3	2217693	2230321	-	inside	553	553	Overlapping
AEMK02000452.1	2229768	+	0.559308	0.845224	0.298335	604	ZFYVE21	2229520	2237465	+	inside	248	248	NearestLocation
AEMK02000452.1	2229769	-	0.348623	0.753574	0.420168	605	XRCC3	2217693	2230321	-	inside	552	552	Overlapping
AEMK02000452.1	2229769	-	0.348623	0.753574	0.420168	605	ZFYVE21	2229520	2237465	+	inside	249	249	NearestLocation
AEMK02000452.1	2229775	+	0.077012	0.435238	2.06138	606	XRCC3	2217693	2230321	-	inside	546	546	Overlapping
AEMK02000452.1	2229775	+	0.077012	0.435238	2.06138	606	ZFYVE21	2229520	2237465	+	inside	255	255	NearestLocation
AEMK02000452.1	2331304	+	0.934678	0.908624	0.217129	607	PPP1R13B	2237705	2331418	-	inside	114	114	NearestLocation
AEMK02000452.1	2331306	+	0.888456	0.902085	0.466768	608	PPP1R13B	2237705	2331418	-	inside	112	112	NearestLocation
AEMK02000452.1	2331309	+	0.349436	0.754189	0.737101	609	PPP1R13B	2237705	2331418	-	inside	109	109	NearestLocation
AEMK02000452.1	2331317	+	0.140354	0.547425	0.733496	610	PPP1R13B	2237705	2331418	-	inside	101	101	NearestLocation
AEMK02000452.1	2331322	+	0.327564	0.739188	0.477327	611	PPP1R13B	2237705	2331418	-	inside	96	96	NearestLocation
AEMK02000452.1	2331344	+	0.215673	0.651478	0.479616	612	PPP1R13B	2237705	2331418	-	inside	74	74	NearestLocation
AEMK02000452.1	2331348	+	0.137445	0.542791	0.721154	613	PPP1R13B	2237705	2331418	-	inside	70	70	NearestLocation
AEMK02000452.1	2331351	+	0.326945	0.738689	0.478469	614	PPP1R13B	2237705	2331418	-	inside	67	67	NearestLocation
AEMK02000452.1	2331354	+	0.567331	0.847952	0.721154	615	PPP1R13B	2237705	2331418	-	inside	64	64	NearestLocation
AEMK02000452.1	2331356	+	0.0810552	0.443875	0.768543	616	PPP1R13B	2237705	2331418	-	inside	62	62	NearestLocation
AEMK02000452.1	2331359	+	0.0958063	0.476699	0.959233	617	PPP1R13B	2237705	2331418	-	inside	59	59	NearestLocation
AEMK02000452.1	2331361	+	0.586602	0.851947	0.954654	618	PPP1R13B	2237705	2331418	-	inside	57	57	NearestLocation
AEMK02000452.1	2331365	+	0.455773	0.812319	0.240385	619	PPP1R13B	2237705	2331418	-	inside	53	53	NearestLocation
AEMK02000452.1	2331368	+	0.542401	0.841274	0.480769	620	PPP1R13B	2237705	2331418	-	inside	50	50	NearestLocation
AEMK02000452.1	2331373	+	0.129488	0.530633	1.23914	621	PPP1R13B	2237705	2331418	-	inside	45	45	NearestLocation
AEMK02000452.1	2340625	-	0.0945164	0.473841	2.18221	622	PPP1R13B	2237705	2331418	-	upstream	-9207	9207	NearestLocation
AEMK02000452.1	2340630	-	0.210595	0.648017	3.05628	623	PPP1R13B	2237705	2331418	-	upstream	-9212	9212	NearestLocation
AEMK02000452.1	2340641	-	0.991489	0.910423	0.769387	624	PPP1R13B	2237705	2331418	-	upstream	-9223	9223	NearestLocation
AEMK02000452.1	2340654	-	0.653095	0.86466	0.542431	625	PPP1R13B	2237705	2331418	-	upstream	-9236	9236	NearestLocation
AEMK02000452.1	2340661	-	0.661334	0.866198	0.37026	626	PPP1R13B	2237705	2331418	-	upstream	-9243	9243	NearestLocation
AEMK02000452.1	2340679	-	0.332522	0.743473	1.29208	627	PPP1R13B	2237705	2331418	-	upstream	-9261	9261	NearestLocation
AEMK02000452.1	2370884	-	0.985518	0.910423	0.734779	628	TDRD9	2394154	2478763	+	upstream	-23270	23270	NearestLocation
AEMK02000452.1	2527689	+	0.583522	0.851321	0.346822	629	KIF26A	2540179	2580281	+	upstream	-12490	12490	NearestLocation
AEMK02000452.1	2527691	+	0.386632	0.778359	0.847458	630	KIF26A	2540179	2580281	+	upstream	-12488	12488	NearestLocation
AEMK02000452.1	2527695	+	0.693132	0.873172	0.722892	631	KIF26A	2540179	2580281	+	upstream	-12484	12484	NearestLocation
AEMK02000452.1	2527705	+	0.886384	0.901956	0.970874	632	KIF26A	2540179	2580281	+	upstream	-12474	12474	NearestLocation
AEMK02000452.1	2527707	+	0.380108	0.774923	0.780034	633	KIF26A	2540179	2580281	+	upstream	-12472	12472	NearestLocation
AEMK02000452.1	2527712	+	0.655739	0.864969	0.243902	634	KIF26A	2540179	2580281	+	upstream	-12467	12467	NearestLocation
AEMK02000452.1	2527715	+	0.771182	0.886335	1.15914	635	KIF26A	2540179	2580281	+	upstream	-12464	12464	NearestLocation
AEMK02000452.1	2527719	+	0.476934	0.821036	0.501398	636	KIF26A	2540179	2580281	+	upstream	-12460	12460	NearestLocation
AEMK02000452.1	2527728	+	0.804736	0.891872	0.728155	637	KIF26A	2540179	2580281	+	upstream	-12451	12451	NearestLocation
AEMK02000452.1	2527730	+	0.697842	0.873904	0.572519	638	KIF26A	2540179	2580281	+	upstream	-12449	12449	NearestLocation
AEMK02000452.1	2527733	+	0.771239	0.886335	0.724638	639	KIF26A	2540179	2580281	+	upstream	-12446	12446	NearestLocation
AEMK02000452.1	2527736	+	0.0933106	0.470703	2.23687	640	KIF26A	2540179	2580281	+	upstream	-12443	12443	NearestLocation
AEMK02000452.1	2527797	+	0.231084	0.664618	1.35171	641	KIF26A	2540179	2580281	+	upstream	-12382	12382	NearestLocation
AEMK02000452.1	2527799	+	0.531913	0.838925	0.725549	642	KIF26A	2540179	2580281	+	upstream	-12380	12380	NearestLocation
AEMK02000452.1	2527801	+	0.158797	0.578216	1.06982	643	KIF26A	2540179	2580281	+	upstream	-12378	12378	NearestLocation
AEMK02000452.1	2527806	+	0.703081	0.874693	0.31319	644	KIF26A	2540179	2580281	+	upstream	-12373	12373	NearestLocation
AEMK02000452.1	2527808	+	0.238125	0.668719	1.18694	645	KIF26A	2540179	2580281	+	upstream	-12371	12371	NearestLocation
AEMK02000452.1	2527812	+	0.924432	0.90705	0.389105	646	KIF26A	2540179	2580281	+	upstream	-12367	12367	NearestLocation
AEMK02000452.1	2527815	+	0.538936	0.840411	0.581395	647	KIF26A	2540179	2580281	+	upstream	-12364	12364	NearestLocation
AEMK02000452.1	2527830	+	0.428296	0.799794	0.594059	648	KIF26A	2540179	2580281	+	upstream	-12349	12349	NearestLocation
AEMK02000452.1	2527835	+	0.84825	0.898716	0.863931	649	KIF26A	2540179	2580281	+	upstream	-12344	12344	NearestLocation
AEMK02000452.1	2527837	+	0.68977	0.872508	0.668151	650	KIF26A	2540179	2580281	+	upstream	-12342	12342	NearestLocation
AEMK02000452.1	2527844	+	0.690115	0.872557	0.672646	651	KIF26A	2540179	2580281	+	upstream	-12335	12335	NearestLocation
AEMK02000452.1	2527846	+	0.557569	0.845121	0.655022	652	KIF26A	2540179	2580281	+	upstream	-12333	12333	NearestLocation
AEMK02000452.1	2527855	+	0.884893	0.901754	0.943039	653	KIF26A	2540179	2580281	+	upstream	-12324	12324	NearestLocation
AEMK02000452.1	2527858	+	0.414948	0.793176	1.11386	654	KIF26A	2540179	2580281	+	upstream	-12321	12321	NearestLocation
AEMK02000452.1	2528382	+	0.00192162	0.0334478	6.3477	655	KIF26A	2540179	2580281	+	upstream	-11797	11797	NearestLocation
AEMK02000452.1	2528386	+	0.684596	0.871067	2.07486	656	KIF26A	2540179	2580281	+	upstream	-11793	11793	NearestLocation
AEMK02000452.1	2528389	+	0.0984079	0.482145	4.79143	657	KIF26A	2540179	2580281	+	upstream	-11790	11790	NearestLocation
AEMK02000452.1	2528391	+	0.0409602	0.307046	2.10765	658	KIF26A	2540179	2580281	+	upstream	-11788	11788	NearestLocation
AEMK02000452.1	2528394	+	0.644547	0.863223	0.816704	659	KIF26A	2540179	2580281	+	upstream	-11785	11785	NearestLocation
AEMK02000452.1	2528397	+	0.0857596	0.455017	2.93938	660	KIF26A	2540179	2580281	+	upstream	-11782	11782	NearestLocation
AEMK02000452.1	2528400	+	0.11802	0.511289	2.36897	661	KIF26A	2540179	2580281	+	upstream	-11779	11779	NearestLocation
AEMK02000452.1	2540144	-	0.240106	0.670729	2.654	662	KIF26A	2540179	2580281	+	upstream	-35	35	NearestLocation
AEMK02000452.1	2540148	+	0.29302	0.710923	4.69646	663	KIF26A	2540179	2580281	+	upstream	-31	31	NearestLocation
AEMK02000452.1	2540150	+	0.463602	0.815275	3.7652	664	KIF26A	2540179	2580281	+	upstream	-29	29	NearestLocation
AEMK02000452.1	2540156	+	0.721572	0.878155	3.56691	665	KIF26A	2540179	2580281	+	upstream	-23	23	NearestLocation
AEMK02000452.1	2540158	+	0.599208	0.85543	1.42617	666	KIF26A	2540179	2580281	+	upstream	-21	21	NearestLocation
AEMK02000452.1	2540160	+	0.434685	0.803862	1.92774	667	KIF26A	2540179	2580281	+	upstream	-19	19	NearestLocation
AEMK02000452.1	2540163	+	0.255473	0.681003	2.55071	668	KIF26A	2540179	2580281	+	upstream	-16	16	NearestLocation
AEMK02000452.1	2540165	+	0.110605	0.501763	0.647848	669	KIF26A	2540179	2580281	+	upstream	-14	14	NearestLocation
AEMK02000452.1	2540170	+	0.435016	0.803939	1.68647	670	KIF26A	2540179	2580281	+	upstream	-9	9	NearestLocation
AEMK02000452.1	2540182	+	0.13092	0.533345	0.493765	671	KIF26A	2540179	2580281	+	inside	3	3	NearestLocation
AEMK02000452.1	2540185	+	0.451785	0.810919	0.355775	672	KIF26A	2540179	2580281	+	inside	6	6	NearestLocation
AEMK02000452.1	2540189	+	0.264581	0.68864	0.613516	673	KIF26A	2540179	2580281	+	inside	10	10	NearestLocation
AEMK02000452.1	2540191	+	0.557757	0.845214	2.60664	674	KIF26A	2540179	2580281	+	inside	12	12	NearestLocation
AEMK02000452.1	2540196	+	0.958345	0.910423	2.62524	675	KIF26A	2540179	2580281	+	inside	17	17	NearestLocation
AEMK02000452.1	2540199	+	0.662002	0.866449	1.20396	676	KIF26A	2540179	2580281	+	inside	20	20	NearestLocation
AEMK02000452.1	2541450	-	0.830105	0.89643	0.977434	677	KIF26A	2540179	2580281	+	inside	1271	1271	NearestLocation
AEMK02000452.1	2541458	-	0.599163	0.85543	0.277901	678	KIF26A	2540179	2580281	+	inside	1279	1279	NearestLocation
AEMK02000452.1	2541465	-	0.604235	0.856748	0.284242	679	KIF26A	2540179	2580281	+	inside	1286	1286	NearestLocation
AEMK02000452.1	2541474	-	0.691937	0.873021	0.478469	680	KIF26A	2540179	2580281	+	inside	1295	1295	NearestLocation
AEMK02000452.1	2541483	-	0.478591	0.821999	0.424143	681	KIF26A	2540179	2580281	+	inside	1304	1304	NearestLocation
AEMK02000452.1	2541485	-	0.927114	0.907577	0.476782	682	KIF26A	2540179	2580281	+	inside	1306	1306	NearestLocation
AEMK02000452.1	2541497	-	0.706039	0.875277	0.504298	683	KIF26A	2540179	2580281	+	inside	1318	1318	NearestLocation
AEMK02000452.1	2541810	-	0.165092	0.589579	1.35544	684	KIF26A	2540179	2580281	+	inside	1631	1631	NearestLocation
AEMK02000452.1	2541836	-	0.754703	0.883248	0.287569	685	KIF26A	2540179	2580281	+	inside	1657	1657	NearestLocation
AEMK02000452.1	2542593	-	0.151408	0.566445	1.73775	686	KIF26A	2540179	2580281	+	inside	2414	2414	NearestLocation
AEMK02000452.1	2542597	+	0.493896	0.82819	0.743494	687	KIF26A	2540179	2580281	+	inside	2418	2418	NearestLocation
AEMK02000452.1	2542598	-	0.602186	0.85638	0.720721	688	KIF26A	2540179	2580281	+	inside	2419	2419	NearestLocation
AEMK02000452.1	2542604	+	0.54959	0.842499	0.552486	689	KIF26A	2540179	2580281	+	inside	2425	2425	NearestLocation
AEMK02000452.1	2542610	+	0.92028	0.906447	0.369004	690	KIF26A	2540179	2580281	+	inside	2431	2431	NearestLocation
AEMK02000452.1	2542611	-	0.917843	0.906196	0.360753	691	KIF26A	2540179	2580281	+	inside	2432	2432	NearestLocation
AEMK02000452.1	2542612	+	0.916605	0.906022	0.368324	692	KIF26A	2540179	2580281	+	inside	2433	2433	NearestLocation
AEMK02000452.1	2542613	-	0.981916	0.910423	0.536321	693	KIF26A	2540179	2580281	+	inside	2434	2434	NearestLocation
AEMK02000452.1	2542615	+	0.212449	0.649379	0.735294	694	KIF26A	2540179	2580281	+	inside	2436	2436	NearestLocation
AEMK02000452.1	2542616	-	0.494474	0.828619	0.694726	695	KIF26A	2540179	2580281	+	inside	2437	2437	NearestLocation
AEMK02000452.1	2542619	+	0.992184	0.910423	0.553506	696	KIF26A	2540179	2580281	+	inside	2440	2440	NearestLocation
AEMK02000452.1	2542620	-	0.98379	0.910423	0.533188	697	KIF26A	2540179	2580281	+	inside	2441	2441	NearestLocation
AEMK02000452.1	2542621	+	0.459213	0.813749	0.736648	698	KIF26A	2540179	2580281	+	inside	2442	2442	NearestLocation
AEMK02000452.1	2542622	-	0.907648	0.905535	0.706064	699	KIF26A	2540179	2580281	+	inside	2443	2443	NearestLocation
AEMK02000452.1	2542630	+	0.033048	0.270532	0.553506	700	KIF26A	2540179	2580281	+	inside	2451	2451	NearestLocation
AEMK02000452.1	2542631	-	0.984525	0.910423	0.53266	701	KIF26A	2540179	2580281	+	inside	2452	2452	NearestLocation
AEMK02000452.1	2542632	+	0.460847	0.814245	0.733945	702	KIF26A	2540179	2580281	+	inside	2453	2453	NearestLocation
AEMK02000452.1	2542633	-	0.671416	0.86864	0.489999	703	KIF26A	2540179	2580281	+	inside	2454	2454	NearestLocation
AEMK02000452.1	2542634	+	0.870043	0.900706	0.451467	704	KIF26A	2540179	2580281	+	inside	2455	2455	NearestLocation
AEMK02000452.1	2542635	-	0.977479	0.910423	0.535641	705	KIF26A	2540179	2580281	+	inside	2456	2456	NearestLocation
AEMK02000452.1	2542640	+	0.863421	0.900151	0.551471	706	KIF26A	2540179	2580281	+	inside	2461	2461	NearestLocation
AEMK02000452.1	2542641	-	0.985011	0.910423	0.534011	707	KIF26A	2540179	2580281	+	inside	2462	2462	NearestLocation
AEMK02000452.1	2542648	+	0.869279	0.900692	0.556586	708	KIF26A	2540179	2580281	+	inside	2469	2469	NearestLocation
AEMK02000452.1	2542649	-	0.142503	0.551107	0.639659	709	KIF26A	2540179	2580281	+	inside	2470	2470	NearestLocation
AEMK02000452.1	2542666	-	0.545357	0.841941	0.49726	710	KIF26A	2540179	2580281	+	inside	2487	2487	NearestLocation
AEMK02000452.1	2571122	+	0.619725	0.859115	1.80735	711	KIF26A	2540179	2580281	+	inside	30943	9159	NearestLocation
AEMK02000452.1	2571163	+	0.533609	0.839786	5.74185	712	KIF26A	2540179	2580281	+	inside	30984	9118	NearestLocation
AEMK02000452.1	2571171	+	0.607409	0.857584	3.7613	713	KIF26A	2540179	2580281	+	inside	30992	9110	NearestLocation
AEMK02000452.1	2606737	+	0.0286164	0.248339	14.2832	714	KIF26A	2540179	2580281	+	downstream	66558	26456	NearestLocation
AEMK02000452.1	2606761	+	0.0577115	0.37448	14.0734	715	KIF26A	2540179	2580281	+	downstream	66582	26480	NearestLocation
AEMK02000452.1	2606814	-	0.382955	0.776259	7.00666	716	KIF26A	2540179	2580281	+	downstream	66635	26533	NearestLocation
AEMK02000452.1	2606838	-	0.0670523	0.408016	9.49521	717	KIF26A	2540179	2580281	+	downstream	66659	26557	NearestLocation
AEMK02000452.1	2606849	-	0.984106	0.910423	12.3209	718	KIF26A	2540179	2580281	+	downstream	66670	26568	NearestLocation
AEMK02000452.1	2727230	+	0.241309	0.671895	6.59491	719	TMEM179	2901334	2913133	-	downstream	185903	174104	NearestLocation
AEMK02000452.1	2727266	+	0.48365	0.823877	1.12414	720	TMEM179	2901334	2913133	-	downstream	185867	174068	NearestLocation
AEMK02000452.1	2735548	-	0.51809	0.834878	1.57841	721	TMEM179	2901334	2913133	-	downstream	177585	165786	NearestLocation
AEMK02000452.1	2735556	-	0.176561	0.606657	4.67887	722	TMEM179	2901334	2913133	-	downstream	177577	165778	NearestLocation
AEMK02000452.1	2735592	-	0.903177	0.904619	1.83415	723	TMEM179	2901334	2913133	-	downstream	177541	165742	NearestLocation
AEMK02000452.1	2735610	-	0.155203	0.572206	3.05831	724	TMEM179	2901334	2913133	-	downstream	177523	165724	NearestLocation
AEMK02000452.1	2749925	+	0.849921	0.898947	3.17602	725	TMEM179	2901334	2913133	-	downstream	163208	151409	NearestLocation
AEMK02000452.1	2824722	+	0.265063	0.689074	7.0144	726	TMEM179	2901334	2913133	-	downstream	88411	76612	NearestLocation
AEMK02000452.1	2824732	+	0.142065	0.550288	4.25918	727	TMEM179	2901334	2913133	-	downstream	88401	76602	NearestLocation
AEMK02000452.1	2824757	+	0.030764	0.258607	3.17337	728	TMEM179	2901334	2913133	-	downstream	88376	76577	NearestLocation
AEMK02000452.1	2912548	+	0.0343412	0.277017	3.63489	729	TMEM179	2901334	2913133	-	inside	585	585	NearestLocation
AEMK02000452.1	2912554	+	0.691615	0.872913	2.19035	730	TMEM179	2901334	2913133	-	inside	579	579	NearestLocation
AEMK02000452.1	2912566	+	0.918191	0.906257	1.92936	731	TMEM179	2901334	2913133	-	inside	567	567	NearestLocation
AEMK02000452.1	2912597	+	0.527155	0.837581	0.750934	732	TMEM179	2901334	2913133	-	inside	536	536	NearestLocation
AEMK02000452.1	2913217	-	0.569581	0.848608	4.11111	733	TMEM179	2901334	2913133	-	upstream	-84	84	NearestLocation
AEMK02000452.1	2913222	-	0.320018	0.732922	0.94697	734	TMEM179	2901334	2913133	-	upstream	-89	89	NearestLocation
AEMK02000452.1	2913224	-	0.0538963	0.359883	0.570342	735	TMEM179	2901334	2913133	-	upstream	-91	91	NearestLocation
AEMK02000452.1	2913228	-	0.167812	0.593053	0.760456	736	TMEM179	2901334	2913133	-	upstream	-95	95	NearestLocation
AEMK02000452.1	2913233	-	0.485936	0.824979	0.256169	737	TMEM179	2901334	2913133	-	upstream	-100	100	NearestLocation
AEMK02000452.1	2913237	-	0.356994	0.759043	0.625978	738	TMEM179	2901334	2913133	-	upstream	-104	104	NearestLocation
AEMK02000452.1	2913241	-	0.915019	0.906022	0.502505	739	TMEM179	2901334	2913133	-	upstream	-108	108	NearestLocation
AEMK02000452.1	2913248	-	0.376461	0.772687	0.429555	740	TMEM179	2901334	2913133	-	upstream	-115	115	NearestLocation
AEMK02000452.1	2913250	-	0.0968842	0.478624	0.61655	741	TMEM179	2901334	2913133	-	upstream	-117	117	NearestLocation
AEMK02000452.1	2913268	-	0.343841	0.750954	0.235294	742	TMEM179	2901334	2913133	-	upstream	-135	135	NearestLocation
AEMK02000452.1	2929457	+	0.793992	0.889936	10.7786	743	TMEM179	2901334	2913133	-	upstream	-16324	16324	NearestLocation
AEMK02000452.1	2929466	+	0.156694	0.574233	8.11359	744	TMEM179	2901334	2913133	-	upstream	-16333	16333	NearestLocation
AEMK02000452.1	2929486	+	0.693038	0.873164	6.0372	745	TMEM179	2901334	2913133	-	upstream	-16353	16353	NearestLocation
AEMK02000452.1	2929493	+	0.352223	0.75582	7.77116	746	TMEM179	2901334	2913133	-	upstream	-16360	16360	NearestLocation
AEMK02000452.1	2943246	-	0.361027	0.76161	0.808662	747	TMEM179	2901334	2913133	-	upstream	-30113	30113	NearestLocation
AEMK02000452.1	2943255	-	0.372321	0.769715	1.17048	748	TMEM179	2901334	2913133	-	upstream	-30122	30122	NearestLocation
AEMK02000452.1	2943299	-	0.820361	0.894662	1.85002	749	TMEM179	2901334	2913133	-	upstream	-30166	30166	NearestLocation
AEMK02000452.1	2980193	+	0.0217406	0.210471	0.8	750	ADSS1	3008692	3027040	+	upstream	-28499	28499	NearestLocation
AEMK02000452.1	2980195	+	0.029334	0.25181	0.668151	751	ADSS1	3008692	3027040	+	upstream	-28497	28497	NearestLocation
AEMK02000452.1	2980200	+	0.859484	0.899893	0.476965	752	ADSS1	3008692	3027040	+	upstream	-28492	28492	NearestLocation
AEMK02000452.1	2980204	+	0.245075	0.674753	0.890869	753	ADSS1	3008692	3027040	+	upstream	-28488	28488	NearestLocation
AEMK02000452.1	2980206	+	0.412975	0.792435	0.482843	754	ADSS1	3008692	3027040	+	upstream	-28486	28486	NearestLocation
AEMK02000452.1	2980212	+	0.0689472	0.414108	0.665188	755	ADSS1	3008692	3027040	+	upstream	-28480	28480	NearestLocation
AEMK02000452.1	2980219	+	0.308557	0.723488	0.477978	756	ADSS1	3008692	3027040	+	upstream	-28473	28473	NearestLocation
AEMK02000452.1	2980223	+	0.186635	0.619641	0.529101	757	ADSS1	3008692	3027040	+	upstream	-28469	28469	NearestLocation
AEMK02000452.1	2980225	+	0.0808505	0.443509	0.524934	758	ADSS1	3008692	3027040	+	upstream	-28467	28467	NearestLocation
AEMK02000452.1	2980234	+	0.405438	0.788574	0.666667	759	ADSS1	3008692	3027040	+	upstream	-28458	28458	NearestLocation
AEMK02000452.1	2980236	+	0.236998	0.668323	0.44843	760	ADSS1	3008692	3027040	+	upstream	-28456	28456	NearestLocation
AEMK02000452.1	2980248	+	0.12639	0.52524	0.672646	761	ADSS1	3008692	3027040	+	upstream	-28444	28444	NearestLocation
AEMK02000452.1	2980259	+	0.965477	0.910423	3.3671	762	ADSS1	3008692	3027040	+	upstream	-28433	28433	NearestLocation
AEMK02000452.1	3029583	-	0.615041	0.858501	2.02165	763	SIVA1	3029790	3038173	+	upstream	-207	207	NearestLocation
AEMK02000452.1	3029586	-	0.444723	0.807742	0.896057	764	SIVA1	3029790	3038173	+	upstream	-204	204	NearestLocation
AEMK02000452.1	3029588	-	0.154139	0.570753	0.795136	765	SIVA1	3029790	3038173	+	upstream	-202	202	NearestLocation
AEMK02000452.1	3029597	-	0.190973	0.625416	0.712931	766	SIVA1	3029790	3038173	+	upstream	-193	193	NearestLocation
AEMK02000452.1	3029624	-	0.557998	0.845224	0.348886	767	SIVA1	3029790	3038173	+	upstream	-166	166	NearestLocation
AEMK02000452.1	3029626	-	0.376775	0.77297	0.392827	768	SIVA1	3029790	3038173	+	upstream	-164	164	NearestLocation
AEMK02000452.1	3029629	-	0.289267	0.708144	0.569801	769	SIVA1	3029790	3038173	+	upstream	-161	161	NearestLocation
AEMK02000452.1	3029632	-	0.849723	0.898947	0.339422	770	SIVA1	3029790	3038173	+	upstream	-158	158	NearestLocation
AEMK02000452.1	3029639	-	0.682403	0.870874	0.215537	771	SIVA1	3029790	3038173	+	upstream	-151	151	NearestLocation
AEMK02000452.1	3061698	+	0.00308074	0.0488378	4.19216	772	AKT1	3039291	3061592	-	upstream	-106	106	NearestLocation
AEMK02000452.1	3061701	+	0.0689814	0.414111	2.6944	773	AKT1	3039291	3061592	-	upstream	-109	109	NearestLocation
AEMK02000452.1	3061707	+	0.124953	0.522816	2.46828	774	AKT1	3039291	3061592	-	upstream	-115	115	NearestLocation
AEMK02000452.1	3061709	+	0.347276	0.753058	1.40447	775	AKT1	3039291	3061592	-	upstream	-117	117	NearestLocation
AEMK02000452.1	3061712	+	0.0464169	0.329785	2.95031	776	AKT1	3039291	3061592	-	upstream	-120	120	NearestLocation
AEMK02000452.1	3061715	+	0.21385	0.65035	2.1752	777	AKT1	3039291	3061592	-	upstream	-123	123	NearestLocation
AEMK02000452.1	3061721	+	0.849624	0.898947	0.233645	778	AKT1	3039291	3061592	-	upstream	-129	129	NearestLocation
AEMK02000452.1	3061723	+	0.127704	0.527944	0.263158	779	AKT1	3039291	3061592	-	upstream	-131	131	NearestLocation
AEMK02000452.1	3061725	+	0.175994	0.605964	3.46594	780	AKT1	3039291	3061592	-	upstream	-133	133	NearestLocation
AEMK02000452.1	3061728	+	0.0252891	0.230814	3.42732	781	AKT1	3039291	3061592	-	upstream	-136	136	NearestLocation
AEMK02000452.1	3061732	+	0.0247285	0.22821	2.91024	782	AKT1	3039291	3061592	-	upstream	-140	140	NearestLocation
AEMK02000452.1	3061739	+	0.448836	0.809421	1.68919	783	AKT1	3039291	3061592	-	upstream	-147	147	NearestLocation
AEMK02000452.1	3061791	-	0.509342	0.832742	1.73779	784	AKT1	3039291	3061592	-	upstream	-199	199	NearestLocation
AEMK02000452.1	3061802	-	0.420042	0.795641	0.326264	785	AKT1	3039291	3061592	-	upstream	-210	210	NearestLocation
AEMK02000452.1	3061804	-	0.0702389	0.418293	0.316456	786	AKT1	3039291	3061592	-	upstream	-212	212	NearestLocation
AEMK02000452.1	3061811	-	0.874431	0.900886	0.474684	787	AKT1	3039291	3061592	-	upstream	-219	219	NearestLocation
AEMK02000452.1	3061826	-	0.401525	0.786311	0.377043	788	AKT1	3039291	3061592	-	upstream	-234	234	NearestLocation
AEMK02000452.1	3066127	+	0.86187	0.899975	0.663853	789	AKT1	3039291	3061592	-	upstream	-4535	4535	NearestLocation
AEMK02000452.1	3066130	+	0.921811	0.906476	0.686548	790	AKT1	3039291	3061592	-	upstream	-4538	4538	NearestLocation
AEMK02000452.1	3066132	+	0.247514	0.675671	0.852878	791	AKT1	3039291	3061592	-	upstream	-4540	4540	NearestLocation
AEMK02000452.1	3066148	+	0.334334	0.744959	0.643777	792	AKT1	3039291	3061592	-	upstream	-4556	4556	NearestLocation
AEMK02000452.1	3066151	+	0.838435	0.897979	0.233961	793	AKT1	3039291	3061592	-	upstream	-4559	4559	NearestLocation
AEMK02000452.1	3066166	+	0.428386	0.799794	0.27642	794	AKT1	3039291	3061592	-	upstream	-4574	4574	NearestLocation
AEMK02000452.1	3066172	+	0.534492	0.839786	0.468719	795	AKT1	3039291	3061592	-	upstream	-4580	4580	NearestLocation
AEMK02000452.1	3066175	+	0.489193	0.82646	0.700399	796	AKT1	3039291	3061592	-	upstream	-4583	4583	NearestLocation
AEMK02000452.1	3066180	+	0.222493	0.657732	3.25701	797	AKT1	3039291	3061592	-	upstream	-4588	4588	NearestLocation
AEMK02000452.1	3066408	+	0.770849	0.886335	1.20192	798	AKT1	3039291	3061592	-	upstream	-4816	4816	NearestLocation
AEMK02000452.1	3066410	+	0.822167	0.895372	0.919515	799	AKT1	3039291	3061592	-	upstream	-4818	4818	NearestLocation
AEMK02000452.1	3066412	+	0.469201	0.818193	0.30492	800	AKT1	3039291	3061592	-	upstream	-4820	4820	NearestLocation
AEMK02000452.1	3066415	+	0.26584	0.689575	0.518135	801	AKT1	3039291	3061592	-	upstream	-4823	4823	NearestLocation
AEMK02000452.1	3066417	+	0.265882	0.689575	0.516351	802	AKT1	3039291	3061592	-	upstream	-4825	4825	NearestLocation
AEMK02000452.1	3066424	+	0.282664	0.703188	0.34188	803	AKT1	3039291	3061592	-	upstream	-4832	4832	NearestLocation
AEMK02000452.1	3066428	+	0.282483	0.703025	0.341297	804	AKT1	3039291	3061592	-	upstream	-4836	4836	NearestLocation
AEMK02000452.1	3066431	+	0.50578	0.832306	0.510204	805	AKT1	3039291	3061592	-	upstream	-4839	4839	NearestLocation
AEMK02000452.1	3066440	+	0.545072	0.841925	2.43891	806	AKT1	3039291	3061592	-	upstream	-4848	4848	NearestLocation
AEMK02000452.1	3066445	+	0.460036	0.81382	0.47619	807	AKT1	3039291	3061592	-	upstream	-4853	4853	NearestLocation
AEMK02000452.1	3066448	+	0.282214	0.702866	0.344828	808	AKT1	3039291	3061592	-	upstream	-4856	4856	NearestLocation
AEMK02000452.1	3066458	+	0.600699	0.856127	0.26455	809	AKT1	3039291	3061592	-	upstream	-4866	4866	NearestLocation
AEMK02000452.1	3066460	+	0.600851	0.856196	0.23753	810	AKT1	3039291	3061592	-	upstream	-4868	4868	NearestLocation
AEMK02000452.1	3066467	+	0.586098	0.851947	0.315941	811	AKT1	3039291	3061592	-	upstream	-4875	4875	NearestLocation
AEMK02000452.1	3066471	+	0.673558	0.86864	1.37174	812	AKT1	3039291	3061592	-	upstream	-4879	4879	NearestLocation
AEMK02000452.1	3066475	+	0.969041	0.910423	0.925736	813	AKT1	3039291	3061592	-	upstream	-4883	4883	NearestLocation
AEMK02000452.1	3077634	-	0.189888	0.624034	3.56485	814	AKT1	3039291	3061592	-	upstream	-16042	16042	NearestLocation
AEMK02000452.1	3077648	-	0.916881	0.906031	0.590811	815	AKT1	3039291	3061592	-	upstream	-16056	16056	NearestLocation
AEMK02000452.1	3077659	-	0.672165	0.86864	1.16008	816	AKT1	3039291	3061592	-	upstream	-16067	16067	NearestLocation
AEMK02000452.1	3077680	-	0.825209	0.895998	0.916847	817	AKT1	3039291	3061592	-	upstream	-16088	16088	NearestLocation
AEMK02000452.1	3083534	+	0.0427147	0.314341	1.14155	818	AKT1	3039291	3061592	-	upstream	-21942	21942	NearestLocation
AEMK02000452.1	3083536	+	0.00451781	0.0668716	0.902935	819	AKT1	3039291	3061592	-	upstream	-21944	21944	NearestLocation
AEMK02000452.1	3083544	+	0.00444765	0.0659937	0.909091	820	AKT1	3039291	3061592	-	upstream	-21952	21952	NearestLocation
AEMK02000452.1	3083546	+	0.00458753	0.0676838	0.902935	821	AKT1	3039291	3061592	-	upstream	-21954	21954	NearestLocation
AEMK02000452.1	3083552	+	0.0044248	0.0657081	0.907029	822	AKT1	3039291	3061592	-	upstream	-21960	21960	NearestLocation
AEMK02000452.1	3083561	+	0.16168	0.583615	0.675991	823	AKT1	3039291	3061592	-	upstream	-21969	21969	NearestLocation
AEMK02000452.1	3083563	+	0.381271	0.775488	0.456621	824	AKT1	3039291	3061592	-	upstream	-21971	21971	NearestLocation
AEMK02000452.1	3083574	+	0.699441	0.874083	1.85732	825	AKT1	3039291	3061592	-	upstream	-21982	21982	NearestLocation
AEMK02000452.1	3105341	-	0.337851	0.747177	1.36002	826	CEP170B	3105819	3130949	+	upstream	-478	478	NearestLocation
AEMK02000452.1	3105358	+	0.047778	0.335215	2.04282	827	CEP170B	3105819	3130949	+	upstream	-461	461	NearestLocation
AEMK02000452.1	3105359	-	0.236217	0.667617	1.33469	828	CEP170B	3105819	3130949	+	upstream	-460	460	NearestLocation
AEMK02000452.1	3105361	+	0.23664	0.668001	2.12	829	CEP170B	3105819	3130949	+	upstream	-458	458	NearestLocation
AEMK02000452.1	3105362	-	0.992694	0.910423	0.638067	830	CEP170B	3105819	3130949	+	upstream	-457	457	NearestLocation
AEMK02000452.1	3105363	+	0.284183	0.704797	0.90119	831	CEP170B	3105819	3130949	+	upstream	-456	456	NearestLocation
AEMK02000452.1	3105364	-	0.15525	0.572238	1.14601	832	CEP170B	3105819	3130949	+	upstream	-455	455	NearestLocation
AEMK02000452.1	3105365	+	0.0692258	0.414713	3.59616	833	CEP170B	3105819	3130949	+	upstream	-454	454	NearestLocation
AEMK02000452.1	3105366	-	0.141059	0.548668	2.23242	834	CEP170B	3105819	3130949	+	upstream	-453	453	NearestLocation
AEMK02000452.1	3105367	+	0.204723	0.642695	1.8001	835	CEP170B	3105819	3130949	+	upstream	-452	452	NearestLocation
AEMK02000452.1	3105368	-	0.936172	0.908862	2.10174	836	CEP170B	3105819	3130949	+	upstream	-451	451	NearestLocation
AEMK02000452.1	3105369	+	0.633223	0.86169	2.34799	837	CEP170B	3105819	3130949	+	upstream	-450	450	NearestLocation
AEMK02000452.1	3105370	-	0.394406	0.782038	1.14613	838	CEP170B	3105819	3130949	+	upstream	-449	449	NearestLocation
AEMK02000452.1	3105371	+	0.714329	0.876911	1.87759	839	CEP170B	3105819	3130949	+	upstream	-448	448	NearestLocation
AEMK02000452.1	3105372	-	0.35099	0.755006	2.05903	840	CEP170B	3105819	3130949	+	upstream	-447	447	NearestLocation
AEMK02000452.1	3105373	+	0.828987	0.896141	0.982448	841	CEP170B	3105819	3130949	+	upstream	-446	446	NearestLocation
AEMK02000452.1	3105374	-	0.555828	0.844451	1.88226	842	CEP170B	3105819	3130949	+	upstream	-445	445	NearestLocation
AEMK02000452.1	3105387	+	0.421469	0.796359	1.14621	843	CEP170B	3105819	3130949	+	upstream	-432	432	NearestLocation
AEMK02000452.1	3105388	-	0.559096	0.845224	1.2952	844	CEP170B	3105819	3130949	+	upstream	-431	431	NearestLocation
AEMK02000452.1	3105395	+	0.351455	0.755239	0.450542	845	CEP170B	3105819	3130949	+	upstream	-424	424	NearestLocation
AEMK02000452.1	3105396	-	0.0415117	0.309391	1.27126	846	CEP170B	3105819	3130949	+	upstream	-423	423	NearestLocation
AEMK02000452.1	3105397	+	0.254831	0.680793	0.630344	847	CEP170B	3105819	3130949	+	upstream	-422	422	NearestLocation
AEMK02000452.1	3105398	-	0.734974	0.880903	0.294211	848	CEP170B	3105819	3130949	+	upstream	-421	421	NearestLocation
AEMK02000452.1	3105403	+	0.359302	0.76061	1.05667	849	CEP170B	3105819	3130949	+	upstream	-416	416	NearestLocation
AEMK02000452.1	3105659	+	0.140184	0.54705	1.03093	850	CEP170B	3105819	3130949	+	upstream	-160	160	NearestLocation
AEMK02000452.1	3105666	+	0.734143	0.880578	0.626305	851	CEP170B	3105819	3130949	+	upstream	-153	153	NearestLocation
AEMK02000452.1	3105668	+	0.744616	0.881851	0.272978	852	CEP170B	3105819	3130949	+	upstream	-151	151	NearestLocation
AEMK02000452.1	3105674	+	0.661496	0.866245	0.555459	853	CEP170B	3105819	3130949	+	upstream	-145	145	NearestLocation
AEMK02000452.1	3105687	+	0.356201	0.758567	0.414938	854	CEP170B	3105819	3130949	+	upstream	-132	132	NearestLocation
AEMK02000452.1	3105698	+	0.807937	0.892203	0.378788	855	CEP170B	3105819	3130949	+	upstream	-121	121	NearestLocation
AEMK02000452.1	3105702	+	0.10368	0.490275	0.854701	856	CEP170B	3105819	3130949	+	upstream	-117	117	NearestLocation
AEMK02000452.1	3123462	+	0.580583	0.851084	1.33456	857	CEP170B	3105819	3130949	+	inside	17643	7487	Overlapping
AEMK02000452.1	3123462	+	0.580583	0.851084	1.33456	857	PLD4	3137043	3144290	+	upstream	-13581	13581	NearestLocation
AEMK02000452.1	3123467	+	0.665508	0.867378	1.23906	858	CEP170B	3105819	3130949	+	inside	17648	7482	Overlapping
AEMK02000452.1	3123467	+	0.665508	0.867378	1.23906	858	PLD4	3137043	3144290	+	upstream	-13576	13576	NearestLocation
AEMK02000452.1	3123475	+	0.0105277	0.128338	7.96143	859	CEP170B	3105819	3130949	+	inside	17656	7474	Overlapping
AEMK02000452.1	3123475	+	0.0105277	0.128338	7.96143	859	PLD4	3137043	3144290	+	upstream	-13568	13568	NearestLocation
AEMK02000452.1	3123479	+	0.716855	0.877127	1.27044	860	CEP170B	3105819	3130949	+	inside	17660	7470	Overlapping
AEMK02000452.1	3123479	+	0.716855	0.877127	1.27044	860	PLD4	3137043	3144290	+	upstream	-13564	13564	NearestLocation
AEMK02000452.1	3123497	+	0.246601	0.675671	6.56873	861	CEP170B	3105819	3130949	+	inside	17678	7452	Overlapping
AEMK02000452.1	3123497	+	0.246601	0.675671	6.56873	861	PLD4	3137043	3144290	+	upstream	-13546	13546	NearestLocation
AEMK02000452.1	3129255	+	2.96733e-06	0.000109686	15.5039	862	CEP170B	3105819	3130949	+	inside	23436	1694	Overlapping
AEMK02000452.1	3129255	+	2.96733e-06	0.000109686	15.5039	862	PLD4	3137043	3144290	+	upstream	-7788	7788	NearestLocation
AEMK02000452.1	3129266	+	0.000106596	0.0027327	13.3074	863	CEP170B	3105819	3130949	+	inside	23447	1683	Overlapping
AEMK02000452.1	3129266	+	0.000106596	0.0027327	13.3074	863	PLD4	3137043	3144290	+	upstream	-7777	7777	NearestLocation
AEMK02000452.1	3129283	+	0.0914579	0.466911	1.74486	864	CEP170B	3105819	3130949	+	inside	23464	1666	Overlapping
AEMK02000452.1	3129283	+	0.0914579	0.466911	1.74486	864	PLD4	3137043	3144290	+	upstream	-7760	7760	NearestLocation
AEMK02000452.1	3174323	+	0.19986	0.636833	0.429185	865	CLBA1	3180272	3185983	+	upstream	-5949	5949	NearestLocation
AEMK02000452.1	3174325	+	0.0903364	0.464608	1.19247	866	CLBA1	3180272	3185983	+	upstream	-5947	5947	NearestLocation
AEMK02000452.1	3174330	+	0.520648	0.835494	0.566917	867	CLBA1	3180272	3185983	+	upstream	-5942	5942	NearestLocation
AEMK02000452.1	3174332	+	0.861989	0.900016	0.282241	868	CLBA1	3180272	3185983	+	upstream	-5940	5940	NearestLocation
AEMK02000452.1	3174334	+	0.0357415	0.283175	1.85913	869	CLBA1	3180272	3185983	+	upstream	-5938	5938	NearestLocation
AEMK02000452.1	3174350	+	0.448102	0.809261	0.42735	870	CLBA1	3180272	3185983	+	upstream	-5922	5922	NearestLocation
AEMK02000452.1	3174359	+	0.592506	0.853457	1.12167	871	CLBA1	3180272	3185983	+	upstream	-5913	5913	NearestLocation
AEMK02000452.1	3174370	+	0.0715924	0.422323	1.74564	872	CLBA1	3180272	3185983	+	upstream	-5902	5902	NearestLocation
AEMK02000452.1	3174386	+	0.907356	0.905516	0.536193	873	CLBA1	3180272	3185983	+	upstream	-5886	5886	NearestLocation
AEMK02000452.1	3174392	+	0.121574	0.516492	6.95132	874	CLBA1	3180272	3185983	+	upstream	-5880	5880	NearestLocation
AEMK02000452.1	3180358	+	0.292846	0.710784	0.408163	875	CLBA1	3180272	3185983	+	inside	86	86	NearestLocation
AEMK02000452.1	3196172	+	0.91842	0.906334	0.225734	876	CDCA4	3182839	3196125	-	upstream	-47	47	NearestLocation
AEMK02000452.1	3196178	+	0.0659584	0.404031	0.406504	877	CDCA4	3182839	3196125	-	upstream	-53	53	NearestLocation
AEMK02000452.1	3196180	+	0.0653265	0.402399	0.40404	878	CDCA4	3182839	3196125	-	upstream	-55	55	NearestLocation
AEMK02000452.1	3196202	+	0.0193849	0.195339	0.607287	879	CDCA4	3182839	3196125	-	upstream	-77	77	NearestLocation
AEMK02000452.1	3196205	+	0.0195039	0.196213	0.60241	880	CDCA4	3182839	3196125	-	upstream	-80	80	NearestLocation
AEMK02000452.1	3196214	+	0.064773	0.400447	0.404858	881	CDCA4	3182839	3196125	-	upstream	-89	89	NearestLocation
AEMK02000452.1	3196219	+	0.882658	0.901515	0.218818	882	CDCA4	3182839	3196125	-	upstream	-94	94	NearestLocation
AEMK02000452.1	3196223	+	0.0642284	0.398174	0.408998	883	CDCA4	3182839	3196125	-	upstream	-98	98	NearestLocation
AEMK02000452.1	3196234	+	0.00588242	0.0819067	0.811359	884	CDCA4	3182839	3196125	-	upstream	-109	109	NearestLocation
AEMK02000452.1	3196241	+	0.86064	0.899893	1.80571	885	CDCA4	3182839	3196125	-	upstream	-116	116	NearestLocation
AEMK02000452.1	3196266	-	0.303964	0.719875	0.57498	886	CDCA4	3182839	3196125	-	upstream	-141	141	NearestLocation
AEMK02000452.1	3196268	-	0.303955	0.719875	0.577159	887	CDCA4	3182839	3196125	-	upstream	-143	143	NearestLocation
AEMK02000452.1	3196272	-	0.175057	0.604113	0.813008	888	CDCA4	3182839	3196125	-	upstream	-147	147	NearestLocation
AEMK02000452.1	3196282	-	0.723637	0.878659	0.534759	889	CDCA4	3182839	3196125	-	upstream	-157	157	NearestLocation
AEMK02000452.1	3196284	-	0.838101	0.897951	0.702576	890	CDCA4	3182839	3196125	-	upstream	-159	159	NearestLocation
AEMK02000452.1	3196294	-	0.653557	0.864802	0.407871	891	CDCA4	3182839	3196125	-	upstream	-169	169	NearestLocation
AEMK02000452.1	3196296	-	0.653223	0.86466	0.411965	892	CDCA4	3182839	3196125	-	upstream	-171	171	NearestLocation
AEMK02000452.1	3196298	-	0.6098	0.857773	0.289085	893	CDCA4	3182839	3196125	-	upstream	-173	173	NearestLocation
AEMK02000452.1	3196302	-	0.991219	0.910423	0.238131	894	CDCA4	3182839	3196125	-	upstream	-177	177	NearestLocation
AEMK02000452.1	3196304	-	0.392145	0.781293	0.648865	895	CDCA4	3182839	3196125	-	upstream	-179	179	NearestLocation
AEMK02000452.1	3232677	+	0.987596	0.910423	1.12301	896	CDCA4	3182839	3196125	-	upstream	-36552	36552	NearestLocation
AEMK02000452.1	3238119	-	0.559542	0.845224	1.2987	897	CDCA4	3182839	3196125	-	upstream	-41994	41994	NearestLocation
AEMK02000452.1	3238124	-	0.742284	0.881729	1.08225	898	CDCA4	3182839	3196125	-	upstream	-41999	41999	NearestLocation
AEMK02000452.1	3238147	-	0.881324	0.901414	1.2987	899	CDCA4	3182839	3196125	-	upstream	-42022	42022	NearestLocation
AEMK02000452.1	3238162	-	0.506059	0.832404	1.2959	900	CDCA4	3182839	3196125	-	upstream	-42037	42037	NearestLocation
AEMK02000452.1	3238362	-	0.148585	0.561197	3.41922	901	CDCA4	3182839	3196125	-	upstream	-42237	42237	NearestLocation
AEMK02000452.1	3262517	+	0.854155	0.899526	2.03792	902	JAG2	3262244	3284867	-	inside	22350	273	NearestLocation
AEMK02000452.1	3283425	+	8.43001e-18	2.46622e-15	30.1006	903	JAG2	3262244	3284867	-	inside	1442	1442	NearestLocation
AEMK02000452.1	3283429	+	9.64969e-13	1.19979e-10	31.3567	904	JAG2	3262244	3284867	-	inside	1438	1438	NearestLocation
AEMK02000452.1	3283440	+	3.20773e-19	1.16216e-16	25.6738	905	JAG2	3262244	3284867	-	inside	1427	1427	NearestLocation
AEMK02000452.1	3283442	+	8.6104e-12	8.98784e-10	16.6648	906	JAG2	3262244	3284867	-	inside	1425	1425	NearestLocation
AEMK02000452.1	3283448	+	0.666999	0.86768	5.27551	907	JAG2	3262244	3284867	-	inside	1419	1419	NearestLocation
AEMK02000452.1	3293195	+	0.202523	0.640537	3.35762	908	NUDT14	3289576	3296907	-	inside	3712	3619	NearestLocation
AEMK02000452.1	3293211	+	0.490218	0.826941	1.52084	909	NUDT14	3289576	3296907	-	inside	3696	3635	NearestLocation
AEMK02000452.1	3293213	+	0.42249	0.796885	2.5947	910	NUDT14	3289576	3296907	-	inside	3694	3637	NearestLocation
AEMK02000452.1	3293216	+	0.372991	0.769955	2.53026	911	NUDT14	3289576	3296907	-	inside	3691	3640	NearestLocation
AEMK02000452.1	3293230	+	0.337236	0.747007	4.96712	912	NUDT14	3289576	3296907	-	inside	3677	3654	NearestLocation
AEMK02000452.1	3293231	-	0.519301	0.835109	3.63275	913	NUDT14	3289576	3296907	-	inside	3676	3655	NearestLocation
AEMK02000452.1	3293234	-	0.798596	0.890432	2.12092	914	NUDT14	3289576	3296907	-	inside	3673	3658	NearestLocation
AEMK02000452.1	3296594	-	0.776531	0.887053	1.58359	915	NUDT14	3289576	3296907	-	inside	313	313	NearestLocation
AEMK02000452.1	3296597	-	0.175811	0.605547	1.82877	916	NUDT14	3289576	3296907	-	inside	310	310	NearestLocation
AEMK02000452.1	3296601	-	0.824296	0.895799	0.335581	917	NUDT14	3289576	3296907	-	inside	306	306	NearestLocation
AEMK02000452.1	3296604	-	0.648059	0.863941	0.515662	918	NUDT14	3289576	3296907	-	inside	303	303	NearestLocation
AEMK02000452.1	3296613	-	0.534787	0.839842	1.40097	919	NUDT14	3289576	3296907	-	inside	294	294	NearestLocation
AEMK02000452.1	3296622	-	0.113778	0.506283	0.16835	920	NUDT14	3289576	3296907	-	inside	285	285	NearestLocation
AEMK02000452.1	3296627	-	0.355523	0.758097	0.242131	921	NUDT14	3289576	3296907	-	inside	280	280	NearestLocation
AEMK02000452.1	3296633	-	0.850569	0.899262	0.217865	922	NUDT14	3289576	3296907	-	inside	274	274	NearestLocation
AEMK02000452.1	3297005	-	0.299272	0.716477	1.64888	923	NUDT14	3289576	3296907	-	upstream	-98	98	NearestLocation
AEMK02000452.1	3297009	+	0.770531	0.886335	0.95057	924	NUDT14	3289576	3296907	-	upstream	-102	102	NearestLocation
AEMK02000452.1	3297010	-	0.589446	0.852367	0.566038	925	NUDT14	3289576	3296907	-	upstream	-103	103	NearestLocation
AEMK02000452.1	3297012	+	0.924368	0.90705	0.948767	926	NUDT14	3289576	3296907	-	upstream	-105	105	NearestLocation
AEMK02000452.1	3297013	-	0.286769	0.706926	1.01695	927	NUDT14	3289576	3296907	-	upstream	-106	106	NearestLocation
AEMK02000452.1	3297017	+	0.92652	0.907339	0.40221	928	NUDT14	3289576	3296907	-	upstream	-110	110	NearestLocation
AEMK02000452.1	3297018	-	0.0792093	0.439445	0.492611	929	NUDT14	3289576	3296907	-	upstream	-111	111	NearestLocation
AEMK02000452.1	3297025	+	0.450956	0.810434	0.754717	930	NUDT14	3289576	3296907	-	upstream	-118	118	NearestLocation
AEMK02000452.1	3297026	-	0.368255	0.766685	0.746269	931	NUDT14	3289576	3296907	-	upstream	-119	119	NearestLocation
AEMK02000452.1	3297039	+	0.376363	0.772662	0.602045	932	NUDT14	3289576	3296907	-	upstream	-132	132	NearestLocation
AEMK02000452.1	3297040	-	0.12413	0.521105	0.742115	933	NUDT14	3289576	3296907	-	upstream	-133	133	NearestLocation
AEMK02000452.1	3297041	+	0.72529	0.878942	0.443923	934	NUDT14	3289576	3296907	-	upstream	-134	134	NearestLocation
AEMK02000452.1	3297042	-	0.599464	0.855486	0.675676	935	NUDT14	3289576	3296907	-	upstream	-135	135	NearestLocation
AEMK02000452.1	3331843	-	0.583245	0.851321	2.84223	936	BRF1	3315080	3381462	-	inside	49619	16763	Overlapping
AEMK02000452.1	3331843	-	0.583245	0.851321	2.84223	936	BTBD6	3331385	3333882	+	inside	458	458	NearestLocation
AEMK02000452.1	3331888	-	0.331514	0.742134	0.505079	937	BRF1	3315080	3381462	-	inside	49574	16808	Overlapping
AEMK02000452.1	3331888	-	0.331514	0.742134	0.505079	937	BTBD6	3331385	3333882	+	inside	503	503	NearestLocation
AEMK02000452.1	3331896	-	0.372973	0.769955	0.897288	938	BRF1	3315080	3381462	-	inside	49566	16816	Overlapping
AEMK02000452.1	3331896	-	0.372973	0.769955	0.897288	938	BTBD6	3331385	3333882	+	inside	511	511	NearestLocation
AEMK02000452.1	3331898	-	0.71313	0.876569	1.0987	939	BRF1	3315080	3381462	-	inside	49564	16818	Overlapping
AEMK02000452.1	3331898	-	0.71313	0.876569	1.0987	939	BTBD6	3331385	3333882	+	inside	513	513	NearestLocation
AEMK02000452.1	3331911	-	0.789784	0.889412	1.31475	940	BRF1	3315080	3381462	-	inside	49551	16831	Overlapping
AEMK02000452.1	3331911	-	0.789784	0.889412	1.31475	940	BTBD6	3331385	3333882	+	inside	526	526	NearestLocation
AEMK02000452.1	3331913	-	0.603458	0.856457	0.804004	941	BRF1	3315080	3381462	-	inside	49549	16833	Overlapping
AEMK02000452.1	3331913	-	0.603458	0.856457	0.804004	941	BTBD6	3331385	3333882	+	inside	528	528	NearestLocation
AEMK02000452.1	3331917	-	0.742103	0.881729	1.3363	942	BRF1	3315080	3381462	-	inside	49545	16837	Overlapping
AEMK02000452.1	3331917	-	0.742103	0.881729	1.3363	942	BTBD6	3331385	3333882	+	inside	532	532	NearestLocation
AEMK02000452.1	3369564	-	0.720487	0.877908	0.34965	943	BRF1	3315080	3381462	-	inside	11898	11898	NearestLocation
AEMK02000452.1	3369570	+	0.763511	0.885043	0.0839678	944	BRF1	3315080	3381462	-	inside	11892	11892	NearestLocation
AEMK02000452.1	3369571	-	0.53111	0.838502	0.519031	945	BRF1	3315080	3381462	-	inside	11891	11891	NearestLocation
AEMK02000452.1	3369575	+	0.313404	0.727557	0.323625	946	BRF1	3315080	3381462	-	inside	11887	11887	NearestLocation
AEMK02000452.1	3369576	-	0.264079	0.688421	0.350877	947	BRF1	3315080	3381462	-	inside	11886	11886	NearestLocation
AEMK02000452.1	3369578	+	0.777776	0.887296	0.0842309	948	BRF1	3315080	3381462	-	inside	11884	11884	NearestLocation
AEMK02000452.1	3369579	-	0.53403	0.839786	0.519931	949	BRF1	3315080	3381462	-	inside	11883	11883	NearestLocation
AEMK02000452.1	3369584	+	0.76407	0.885129	0.0841494	950	BRF1	3315080	3381462	-	inside	11878	11878	NearestLocation
AEMK02000452.1	3369585	-	0.115619	0.508457	0.520833	951	BRF1	3315080	3381462	-	inside	11877	11877	NearestLocation
AEMK02000452.1	3369586	+	0.76545	0.885375	0.0853627	952	BRF1	3315080	3381462	-	inside	11876	11876	NearestLocation
AEMK02000452.1	3369587	-	0.502371	0.8312	0.52356	953	BRF1	3315080	3381462	-	inside	11875	11875	NearestLocation
AEMK02000452.1	3369593	+	0.268861	0.692205	0.198807	954	BRF1	3315080	3381462	-	inside	11869	11869	NearestLocation
AEMK02000452.1	3369594	-	0.24827	0.676109	0.701754	955	BRF1	3315080	3381462	-	inside	11868	11868	NearestLocation
AEMK02000452.1	3369595	+	0.761276	0.88444	0.0841494	956	BRF1	3315080	3381462	-	inside	11867	11867	NearestLocation
AEMK02000452.1	3369596	-	0.417587	0.794451	0.521739	957	BRF1	3315080	3381462	-	inside	11866	11866	NearestLocation
AEMK02000452.1	3369600	+	0.767267	0.885842	0.0845759	958	BRF1	3315080	3381462	-	inside	11862	11862	NearestLocation
AEMK02000452.1	3369601	-	0.29936	0.716513	0.345423	959	BRF1	3315080	3381462	-	inside	11861	11861	NearestLocation
AEMK02000452.1	3369611	+	0.719668	0.877813	0.328534	960	BRF1	3315080	3381462	-	inside	11851	11851	NearestLocation
AEMK02000452.1	3369612	-	0.270773	0.693786	0.348432	961	BRF1	3315080	3381462	-	inside	11850	11850	NearestLocation
AEMK02000452.1	3369617	+	0.419055	0.794833	0.568359	962	BRF1	3315080	3381462	-	inside	11845	11845	NearestLocation
AEMK02000452.1	3369831	+	0.445905	0.808301	0.905797	963	BRF1	3315080	3381462	-	inside	11631	11631	NearestLocation
AEMK02000452.1	3369837	+	0.216382	0.652071	0.544465	964	BRF1	3315080	3381462	-	inside	11625	11625	NearestLocation
AEMK02000452.1	3369844	+	0.848195	0.898716	0.718133	965	BRF1	3315080	3381462	-	inside	11618	11618	NearestLocation
AEMK02000452.1	3369847	+	0.893646	0.90318	0.722022	966	BRF1	3315080	3381462	-	inside	11615	11615	NearestLocation
AEMK02000452.1	3369850	+	0.584779	0.851554	0.897666	967	BRF1	3315080	3381462	-	inside	11612	11612	NearestLocation
AEMK02000452.1	3369852	+	0.849596	0.898947	0.90926	968	BRF1	3315080	3381462	-	inside	11610	11610	NearestLocation
AEMK02000452.1	3369855	+	0.222174	0.657609	0.361664	969	BRF1	3315080	3381462	-	inside	11607	11607	NearestLocation
AEMK02000452.1	3369861	+	0.580451	0.851084	0.902527	970	BRF1	3315080	3381462	-	inside	11601	11601	NearestLocation
AEMK02000452.1	3369863	+	0.772772	0.886451	0.543742	971	BRF1	3315080	3381462	-	inside	11599	11599	NearestLocation
AEMK02000452.1	3369876	+	0.512365	0.833633	0.507198	972	BRF1	3315080	3381462	-	inside	11586	11586	NearestLocation
AEMK02000452.1	3369878	+	0.529946	0.838232	0.698184	973	BRF1	3315080	3381462	-	inside	11584	11584	NearestLocation
AEMK02000452.1	3369885	+	0.712993	0.876543	0.700866	974	BRF1	3315080	3381462	-	inside	11577	11577	NearestLocation
AEMK02000452.1	3370057	+	0.960342	0.910423	0.244442	975	BRF1	3315080	3381462	-	inside	11405	11405	NearestLocation
AEMK02000452.1	3370072	+	0.450816	0.810427	0.856531	976	BRF1	3315080	3381462	-	inside	11390	11390	NearestLocation
AEMK02000452.1	3370077	+	0.268272	0.691536	0.508906	977	BRF1	3315080	3381462	-	inside	11385	11385	NearestLocation
AEMK02000452.1	3370083	+	0.701913	0.874589	1.70491	978	BRF1	3315080	3381462	-	inside	11379	11379	NearestLocation
AEMK02000452.1	3378705	+	0.649888	0.864321	0.852153	979	BRF1	3315080	3381462	-	inside	2757	2757	NearestLocation
AEMK02000452.1	3378729	+	0.000216206	0.00514935	17.7174	980	BRF1	3315080	3381462	-	inside	2733	2733	NearestLocation
AEMK02000452.1	3382123	-	0.773551	0.886594	0.973556	981	PACS2	3382017	3439145	+	inside	106	106	NearestLocation
AEMK02000452.1	3382141	-	0.568211	0.848118	0.510042	982	PACS2	3382017	3439145	+	inside	124	124	NearestLocation
AEMK02000452.1	3382171	-	0.0771195	0.435308	1.06952	983	PACS2	3382017	3439145	+	inside	154	154	NearestLocation
AEMK02000452.1	3382177	-	0.199621	0.636518	0.80429	984	PACS2	3382017	3439145	+	inside	160	160	NearestLocation
AEMK02000452.1	3382185	-	0.0917509	0.467442	0.806452	985	PACS2	3382017	3439145	+	inside	168	168	NearestLocation
AEMK02000452.1	3382199	-	0.549411	0.842483	0.33008	986	PACS2	3382017	3439145	+	inside	182	182	NearestLocation
AEMK02000452.1	3460189	-	0.855882	0.89974	1.98083	987	TEX22	3440317	3456679	+	downstream	19872	3510	NearestLocation
AEMK02000452.1	3460207	-	0.00165426	0.0296043	4.50739	988	TEX22	3440317	3456679	+	downstream	19890	3528	NearestLocation
AEMK02000452.1	3460211	-	0.000788574	0.0157851	9.6123	989	TEX22	3440317	3456679	+	downstream	19894	3532	NearestLocation
AEMK02000452.1	3460228	-	2.19918e-05	0.000668769	19.9403	990	TEX22	3440317	3456679	+	downstream	19911	3549	NearestLocation
AEMK02000452.1	3460248	-	4.38085e-06	0.000156951	14.4023	991	TEX22	3440317	3456679	+	downstream	19931	3569	NearestLocation
AEMK02000452.1	3461576	-	0.243135	0.672766	1.66144	992	TEX22	3440317	3456679	+	downstream	21259	4897	NearestLocation
AEMK02000452.1	3461606	-	0.87241	0.900824	0.424791	993	TEX22	3440317	3456679	+	downstream	21289	4927	NearestLocation
AEMK02000452.1	3461612	-	0.623909	0.860409	0.469984	994	TEX22	3440317	3456679	+	downstream	21295	4933	NearestLocation
AEMK02000452.1	3461615	-	0.690417	0.872696	0.495868	995	TEX22	3440317	3456679	+	downstream	21298	4936	NearestLocation
AEMK02000452.1	3461622	-	0.960628	0.910423	0.646552	996	TEX22	3440317	3456679	+	downstream	21305	4943	NearestLocation
AEMK02000452.1	3470063	-	0.112633	0.504513	3.58684	997	TEX22	3440317	3456679	+	downstream	29746	13384	NearestLocation
AEMK02000452.1	3470073	-	0.458107	0.813503	6.68317	998	TEX22	3440317	3456679	+	downstream	29756	13394	NearestLocation
AEMK02000452.1	3470076	-	0.733461	0.88033	3.06904	999	TEX22	3440317	3456679	+	downstream	29759	13397	NearestLocation
AEMK02000452.1	3480812	-	0.028204	0.246008	9.73794	1000	TEDC1	3515557	3524137	+	upstream	-34745	34745	NearestLocation
AEMK02000452.1	3480823	-	0.17337	0.601649	14.1713	1001	TEDC1	3515557	3524137	+	upstream	-34734	34734	NearestLocation
AEMK02000452.1	3498997	-	0.901978	0.904298	0.724422	1002	TEDC1	3515557	3524137	+	upstream	-16560	16560	NearestLocation
AEMK02000452.1	3499000	-	0.346327	0.752775	1.73338	1003	TEDC1	3515557	3524137	+	upstream	-16557	16557	NearestLocation
AEMK02000452.1	3499006	-	0.308828	0.723685	0.463128	1004	TEDC1	3515557	3524137	+	upstream	-16551	16551	NearestLocation
AEMK02000452.1	3499016	-	0.398536	0.784374	0.498339	1005	TEDC1	3515557	3524137	+	upstream	-16541	16541	NearestLocation
AEMK02000452.1	3499021	-	0.345474	0.752149	1.16279	1006	TEDC1	3515557	3524137	+	upstream	-16536	16536	NearestLocation
AEMK02000452.1	3499026	-	0.440754	0.805413	1.27449	1007	TEDC1	3515557	3524137	+	upstream	-16531	16531	NearestLocation
AEMK02000452.1	3499029	-	0.11648	0.509503	2.52589	1008	TEDC1	3515557	3524137	+	upstream	-16528	16528	NearestLocation
AEMK02000452.1	3505270	-	0.694673	0.873428	0.464507	1009	TEDC1	3515557	3524137	+	upstream	-10287	10287	NearestLocation
AEMK02000452.1	3505293	-	0.707054	0.875513	0.770491	1010	TEDC1	3515557	3524137	+	upstream	-10264	10264	NearestLocation
AEMK02000452.1	3505315	-	0.794623	0.890063	1.30487	1011	TEDC1	3515557	3524137	+	upstream	-10242	10242	NearestLocation
AEMK02000452.1	3505318	-	0.381584	0.775717	1.95992	1012	TEDC1	3515557	3524137	+	upstream	-10239	10239	NearestLocation
AEMK02000452.1	3505381	-	0.978016	0.910423	1.13343	1013	TEDC1	3515557	3524137	+	upstream	-10176	10176	NearestLocation
AEMK02000452.1	3505388	-	0.1841	0.617091	1.45982	1014	TEDC1	3515557	3524137	+	upstream	-10169	10169	NearestLocation
AEMK02000452.1	3505400	-	0.768092	0.886062	2.82974	1015	TEDC1	3515557	3524137	+	upstream	-10157	10157	NearestLocation
AEMK02000452.1	3506011	-	0.188918	0.622678	0.671827	1016	TEDC1	3515557	3524137	+	upstream	-9546	9546	NearestLocation
AEMK02000452.1	3506019	-	0.0832962	0.449267	1.1028	1017	TEDC1	3515557	3524137	+	upstream	-9538	9538	NearestLocation
AEMK02000452.1	3506020	+	0.854859	0.899671	0.722892	1018	TEDC1	3515557	3524137	+	upstream	-9537	9537	NearestLocation
AEMK02000452.1	3506021	-	0.0509773	0.348147	1.25623	1019	TEDC1	3515557	3524137	+	upstream	-9536	9536	NearestLocation
AEMK02000452.1	3506034	+	0.802371	0.891244	0.722892	1020	TEDC1	3515557	3524137	+	upstream	-9523	9523	NearestLocation
AEMK02000452.1	3506035	-	0.371965	0.769669	0.732782	1021	TEDC1	3515557	3524137	+	upstream	-9522	9522	NearestLocation
AEMK02000452.1	3506048	+	0.259554	0.684116	0.464754	1022	TEDC1	3515557	3524137	+	upstream	-9509	9509	NearestLocation
AEMK02000452.1	3506049	-	0.13139	0.53388	0.957452	1023	TEDC1	3515557	3524137	+	upstream	-9508	9508	NearestLocation
AEMK02000452.1	3506050	+	0.292593	0.710651	0.498339	1024	TEDC1	3515557	3524137	+	upstream	-9507	9507	NearestLocation
AEMK02000452.1	3506051	-	0.0777471	0.436687	1.41495	1025	TEDC1	3515557	3524137	+	upstream	-9506	9506	NearestLocation
AEMK02000452.1	3506056	+	0.453349	0.811529	0.666667	1026	TEDC1	3515557	3524137	+	upstream	-9501	9501	NearestLocation
AEMK02000452.1	3506057	-	0.211782	0.648751	0.677487	1027	TEDC1	3515557	3524137	+	upstream	-9500	9500	NearestLocation
AEMK02000452.1	3506067	+	0.744533	0.881847	1.30627	1028	TEDC1	3515557	3524137	+	upstream	-9490	9490	NearestLocation
AEMK02000452.1	3510542	-	0.0500821	0.34455	8.75197	1029	TEDC1	3515557	3524137	+	upstream	-5015	5015	NearestLocation
AEMK02000452.1	3510557	-	0.32623	0.738285	3.16854	1030	TEDC1	3515557	3524137	+	upstream	-5000	5000	NearestLocation
AEMK02000452.1	3510570	-	0.534211	0.839786	4.75703	1031	TEDC1	3515557	3524137	+	upstream	-4987	4987	NearestLocation
AEMK02000452.1	3510578	-	0.43545	0.803939	9.06009	1032	TEDC1	3515557	3524137	+	upstream	-4979	4979	NearestLocation
AEMK02000452.1	3510584	-	0.115923	0.508957	8.16732	1033	TEDC1	3515557	3524137	+	upstream	-4973	4973	NearestLocation
AEMK02000452.1	3510587	-	0.73567	0.881006	2.17995	1034	TEDC1	3515557	3524137	+	upstream	-4970	4970	NearestLocation
AEMK02000452.1	3510598	-	0.880376	0.901413	3.88423	1035	TEDC1	3515557	3524137	+	upstream	-4959	4959	NearestLocation
AEMK02000452.1	3510611	+	0.698869	0.873991	4.73647	1036	TEDC1	3515557	3524137	+	upstream	-4946	4946	NearestLocation
AEMK02000452.1	3510615	+	0.165949	0.590587	10.354	1037	TEDC1	3515557	3524137	+	upstream	-4942	4942	NearestLocation
AEMK02000452.1	3510626	+	0.303121	0.719371	5.83835	1038	TEDC1	3515557	3524137	+	upstream	-4931	4931	NearestLocation
AEMK02000452.1	3510628	+	0.683016	0.870874	2.21563	1039	TEDC1	3515557	3524137	+	upstream	-4929	4929	NearestLocation
AEMK02000452.1	3510634	+	0.875312	0.900886	4.97813	1040	TEDC1	3515557	3524137	+	upstream	-4923	4923	NearestLocation
AEMK02000452.1	3510645	+	0.212651	0.649386	5.05463	1041	TEDC1	3515557	3524137	+	upstream	-4912	4912	NearestLocation
AEMK02000452.1	3510655	+	0.69294	0.873096	2.59346	1042	TEDC1	3515557	3524137	+	upstream	-4902	4902	NearestLocation
AEMK02000452.1	3510660	+	0.222374	0.657703	11.3119	1043	TEDC1	3515557	3524137	+	upstream	-4897	4897	NearestLocation
AEMK02000452.1	3511770	+	0.0235012	0.221099	10.2576	1044	TEDC1	3515557	3524137	+	upstream	-3787	3787	NearestLocation
AEMK02000452.1	3511780	+	0.000119863	0.00304145	17.2502	1045	TEDC1	3515557	3524137	+	upstream	-3777	3777	NearestLocation
AEMK02000452.1	3515647	-	0.405411	0.788572	0.744447	1046	TEDC1	3515557	3524137	+	inside	90	90	NearestLocation
AEMK02000452.1	3515658	-	0.157909	0.576225	2.51623	1047	TEDC1	3515557	3524137	+	inside	101	101	NearestLocation
AEMK02000452.1	3515667	-	0.714886	0.876911	0.352818	1048	TEDC1	3515557	3524137	+	inside	110	110	NearestLocation
AEMK02000452.1	3515670	-	0.190206	0.624528	0.44843	1049	TEDC1	3515557	3524137	+	inside	113	113	NearestLocation
AEMK02000452.1	3515672	-	0.257636	0.683009	0.330033	1050	TEDC1	3515557	3524137	+	inside	115	115	NearestLocation
AEMK02000452.1	3515680	-	0.25948	0.684116	0.331126	1051	TEDC1	3515557	3524137	+	inside	123	123	NearestLocation
AEMK02000452.1	3515684	-	0.259606	0.684116	0.331126	1052	TEDC1	3515557	3524137	+	inside	127	127	NearestLocation
AEMK02000452.1	3515691	-	0.259093	0.683907	0.330033	1053	TEDC1	3515557	3524137	+	inside	134	134	NearestLocation
AEMK02000452.1	3515706	-	0.0492587	0.340943	3.26934	1054	TEDC1	3515557	3524137	+	inside	149	149	NearestLocation
AEMK02000452.1	3515716	-	0.139033	0.545396	0.669643	1055	TEDC1	3515557	3524137	+	inside	159	159	NearestLocation
AEMK02000452.1	3515719	-	0.251819	0.678436	0.343643	1056	TEDC1	3515557	3524137	+	inside	162	162	NearestLocation
AEMK02000452.1	3515721	-	0.702333	0.874614	0.258599	1057	TEDC1	3515557	3524137	+	inside	164	164	NearestLocation
AEMK02000452.1	3763572	-	0.000469115	0.0101	7.43172	1058	TEDC1	3515557	3524137	+	downstream	248015	239435	NearestLocation
AEMK02000452.1	3763574	-	0.392743	0.781409	3.36785	1059	TEDC1	3515557	3524137	+	downstream	248017	239437	NearestLocation
AEMK02000452.1	3763620	-	0.155091	0.572168	3.37933	1060	TEDC1	3515557	3524137	+	downstream	248063	239483	NearestLocation
AEMK02000452.1	3765039	+	0.776672	0.887053	1.85012	1061	TEDC1	3515557	3524137	+	downstream	249482	240902	NearestLocation
AEMK02000452.1	3765051	+	0.340412	0.748746	2.62331	1062	TEDC1	3515557	3524137	+	downstream	249494	240914	NearestLocation
AEMK02000465.1	634944	+	0.195957	0.632355	0.401606	1063	ZBED1	623396	635804	-	inside	860	860	NearestLocation
AEMK02000465.1	634960	+	0.198393	0.635419	0.404858	1064	ZBED1	623396	635804	-	inside	844	844	NearestLocation
AEMK02000465.1	634962	+	0.960469	0.910423	0.0505551	1065	ZBED1	623396	635804	-	inside	842	842	NearestLocation
AEMK02000465.1	634968	+	0.570697	0.848949	0.254453	1066	ZBED1	623396	635804	-	inside	836	836	NearestLocation
AEMK02000465.1	634975	+	0.570632	0.848949	0.258398	1067	ZBED1	623396	635804	-	inside	829	829	NearestLocation
AEMK02000465.1	634978	+	0.568203	0.848118	0.254453	1068	ZBED1	623396	635804	-	inside	826	826	NearestLocation
AEMK02000465.1	634980	+	0.704831	0.875137	0.401606	1069	ZBED1	623396	635804	-	inside	824	824	NearestLocation
AEMK02000465.1	634986	+	0.064424	0.399011	3.09464	1070	ZBED1	623396	635804	-	inside	818	818	NearestLocation
AEMK02000465.1	635415	+	0.120319	0.514243	4.03586	1071	ZBED1	623396	635804	-	inside	389	389	NearestLocation
AEMK02000465.1	635420	+	0.0493244	0.341188	3.61419	1072	ZBED1	623396	635804	-	inside	384	384	NearestLocation
AEMK02000465.1	635424	+	0.571063	0.849074	0.539084	1073	ZBED1	623396	635804	-	inside	380	380	NearestLocation
AEMK02000465.1	635435	+	0.559431	0.845224	0.537634	1074	ZBED1	623396	635804	-	inside	369	369	NearestLocation
AEMK02000465.1	635437	+	0.563907	0.846513	0.536193	1075	ZBED1	623396	635804	-	inside	367	367	NearestLocation
AEMK02000465.1	635449	+	0.561986	0.84565	0.539084	1076	ZBED1	623396	635804	-	inside	355	355	NearestLocation
AEMK02000465.1	635451	+	0.0431697	0.316592	3.31721	1077	ZBED1	623396	635804	-	inside	353	353	NearestLocation
AEMK02000465.1	635458	+	0.00111828	0.0213387	10.5943	1078	ZBED1	623396	635804	-	inside	346	346	NearestLocation
AEMK02000465.1	681048	-	0.306339	0.721693	0.791557	1079	ZBED1	623396	635804	-	upstream	-45244	45244	NearestLocation
AEMK02000465.1	681053	-	0.590002	0.852705	0.22836	1080	ZBED1	623396	635804	-	upstream	-45249	45249	NearestLocation
AEMK02000465.1	681079	-	0.799894	0.890721	0.595556	1081	ZBED1	623396	635804	-	upstream	-45275	45275	NearestLocation
AEMK02000465.1	681082	-	0.92071	0.906465	0.839509	1082	ZBED1	623396	635804	-	upstream	-45278	45278	NearestLocation
AEMK02000465.1	681085	-	0.730607	0.879817	0.303261	1083	ZBED1	623396	635804	-	upstream	-45281	45281	NearestLocation
AEMK02000465.1	681091	-	0.437494	0.804238	0.61954	1084	ZBED1	623396	635804	-	upstream	-45287	45287	NearestLocation
AEMK02000465.1	681093	-	0.680479	0.870383	0.258877	1085	ZBED1	623396	635804	-	upstream	-45289	45289	NearestLocation
AEMK02000465.1	681096	-	0.548624	0.842307	1.22453	1086	ZBED1	623396	635804	-	upstream	-45292	45292	NearestLocation
AEMK02000465.1	681676	+	0.145103	0.555265	0.598778	1087	ZBED1	623396	635804	-	upstream	-45872	45872	NearestLocation
AEMK02000465.1	681688	+	0.305333	0.721079	1.04273	1088	ZBED1	623396	635804	-	upstream	-45884	45884	NearestLocation
AEMK02000465.1	681691	+	0.307696	0.722836	1.2733	1089	ZBED1	623396	635804	-	upstream	-45887	45887	NearestLocation
AEMK02000465.1	681694	+	0.440445	0.805324	0.440917	1090	ZBED1	623396	635804	-	upstream	-45890	45890	NearestLocation
AEMK02000465.1	681699	+	0.377774	0.773662	1.16279	1091	ZBED1	623396	635804	-	upstream	-45895	45895	NearestLocation
AEMK02000465.1	681702	+	0.0115399	0.136886	1.07752	1092	ZBED1	623396	635804	-	upstream	-45898	45898	NearestLocation
AEMK02000465.1	681706	+	0.563106	0.846226	0.860002	1093	ZBED1	623396	635804	-	upstream	-45902	45902	NearestLocation
AEMK02000465.1	681710	+	0.186	0.619371	1.31424	1094	ZBED1	623396	635804	-	upstream	-45906	45906	NearestLocation
AEMK02000472.1	39099	+	0.558066	0.845224	3.7806	1095	NA	NA	NA	NA	NA	NA	NA	NA
AEMK02000472.1	46621	-	0.00456114	0.0674035	3.9594	1096	NA	NA	NA	NA	NA	NA	NA	NA
AEMK02000472.1	46726	-	0.00195673	0.0339358	3.79109	1097	NA	NA	NA	NA	NA	NA	NA	NA
AEMK02000472.1	47359	-	0.810407	0.892703	0.859989	1098	NA	NA	NA	NA	NA	NA	NA	NA
AEMK02000472.1	47371	-	0.119386	0.513327	2.07583	1099	NA	NA	NA	NA	NA	NA	NA	NA
AEMK02000472.1	47535	+	0.00013443	0.00337353	13.2165	1100	NA	NA	NA	NA	NA	NA	NA	NA
AEMK02000472.1	47832	-	0.0237583	0.222751	9.66793	1101	NA	NA	NA	NA	NA	NA	NA	NA
AEMK02000472.1	47835	+	0.465022	0.815998	6.76017	1102	NA	NA	NA	NA	NA	NA	NA	NA
AEMK02000472.1	47854	+	0.0867154	0.457106	7.84581	1103	NA	NA	NA	NA	NA	NA	NA	NA
AEMK02000472.1	49611	-	0.96541	0.910423	6.47037	1104	NA	NA	NA	NA	NA	NA	NA	NA
AEMK02000472.1	54610	-	0.0647862	0.400483	13.3751	1105	NA	NA	NA	NA	NA	NA	NA	NA
AEMK02000472.1	54628	-	0.0137952	0.154052	7.28336	1106	NA	NA	NA	NA	NA	NA	NA	NA
AEMK02000472.1	54647	-	0.13676	0.541922	10.6109	1107	NA	NA	NA	NA	NA	NA	NA	NA
AEMK02000485.1	7733	-	0.751192	0.88283	5.26744	1108	NA	NA	NA	NA	NA	NA	NA	NA
AEMK02000485.1	17254	+	0.858319	0.899893	2.23223	1109	NA	NA	NA	NA	NA	NA	NA	NA
AEMK02000485.1	17260	+	0.822676	0.895419	5.79837	1110	NA	NA	NA	NA	NA	NA	NA	NA
AEMK02000485.1	17619	+	0.013412	0.150974	14.6118	1111	NA	NA	NA	NA	NA	NA	NA	NA
AEMK02000485.1	21484	-	0.0905042	0.465081	2.08984	1112	NA	NA	NA	NA	NA	NA	NA	NA
AEMK02000485.1	21490	-	0.0171834	0.180087	7.53678	1113	NA	NA	NA	NA	NA	NA	NA	NA
AEMK02000485.1	21496	-	0.192042	0.627186	5.37717	1114	NA	NA	NA	NA	NA	NA	NA	NA
AEMK02000485.1	21506	-	0.261071	0.685506	7.07756	1115	NA	NA	NA	NA	NA	NA	NA	NA
AEMK02000485.1	21523	-	0.361732	0.762098	4.77832	1116	NA	NA	NA	NA	NA	NA	NA	NA
AEMK02000485.1	40440	-	0.0709456	0.420276	8.22349	1117	NA	NA	NA	NA	NA	NA	NA	NA
AEMK02000485.1	44426	+	0.261297	0.685637	1.88221	1118	NA	NA	NA	NA	NA	NA	NA	NA
AEMK02000485.1	44427	-	0.691082	0.872708	4.67242	1119	NA	NA	NA	NA	NA	NA	NA	NA
AEMK02000485.1	44434	+	0.00528524	0.0755727	8.69883	1120	NA	NA	NA	NA	NA	NA	NA	NA
AEMK02000485.1	44446	+	0.343811	0.750918	11.2545	1121	NA	NA	NA	NA	NA	NA	NA	NA
AEMK02000485.1	44447	-	0.00691093	0.0929625	8.56541	1122	NA	NA	NA	NA	NA	NA	NA	NA
AEMK02000485.1	44451	+	0.688382	0.871848	3.88786	1123	NA	NA	NA	NA	NA	NA	NA	NA
AEMK02000485.1	47451	+	0.411305	0.791721	0.8706	1124	NA	NA	NA	NA	NA	NA	NA	NA
AEMK02000485.1	53673	-	0.29747	0.71464	3.06233	1125	NA	NA	NA	NA	NA	NA	NA	NA
AEMK02000485.1	54395	-	0.659215	0.865603	2.66536	1126	NA	NA	NA	NA	NA	NA	NA	NA
AEMK02000485.1	54397	-	0.583631	0.851321	6.70069	1127	NA	NA	NA	NA	NA	NA	NA	NA
AEMK02000485.1	54405	-	0.676486	0.869476	4.77761	1128	NA	NA	NA	NA	NA	NA	NA	NA
AEMK02000485.1	54417	-	0.0558563	0.366947	11.3124	1129	NA	NA	NA	NA	NA	NA	NA	NA
AEMK02000485.1	54422	-	0.177746	0.608779	8.18252	1130	NA	NA	NA	NA	NA	NA	NA	NA
AEMK02000485.1	54434	-	0.932099	0.908275	6.26715	1131	NA	NA	NA	NA	NA	NA	NA	NA
AEMK02000485.1	55388	-	0.955032	0.910423	1.89429	1132	NA	NA	NA	NA	NA	NA	NA	NA
AEMK02000485.1	55390	-	0.862548	0.900049	3.36107	1133	NA	NA	NA	NA	NA	NA	NA	NA
AEMK02000485.1	55410	-	0.438951	0.804747	3.94116	1134	NA	NA	NA	NA	NA	NA	NA	NA
AEMK02000485.1	55419	-	0.773382	0.886572	0.247525	1135	NA	NA	NA	NA	NA	NA	NA	NA
AEMK02000485.1	55432	-	0.770617	0.886335	0.780572	1136	NA	NA	NA	NA	NA	NA	NA	NA
AEMK02000485.1	55438	-	0.0909795	0.465903	3.29393	1137	NA	NA	NA	NA	NA	NA	NA	NA
AEMK02000485.1	55440	-	0.925529	0.907162	6.13837	1138	NA	NA	NA	NA	NA	NA	NA	NA
AEMK02000485.1	55448	-	0.0843926	0.451746	7.92037	1139	NA	NA	NA	NA	NA	NA	NA	NA
AEMK02000485.1	56079	-	0.482106	0.823227	14.942	1140	NA	NA	NA	NA	NA	NA	NA	NA
AEMK02000485.1	56085	-	0.0829712	0.448646	14.8296	1141	NA	NA	NA	NA	NA	NA	NA	NA
AEMK02000489.1	22201	-	0.841111	0.898115	1.41699	1142	NA	NA	NA	NA	NA	NA	NA	NA
AEMK02000489.1	22220	-	0.632773	0.861609	12.2809	1143	NA	NA	NA	NA	NA	NA	NA	NA
AEMK02000489.1	22245	-	0.763844	0.885061	3.41416	1144	NA	NA	NA	NA	NA	NA	NA	NA
AEMK02000489.1	22247	-	0.861546	0.899893	3.02441	1145	NA	NA	NA	NA	NA	NA	NA	NA
AEMK02000489.1	22268	-	0.426875	0.799001	7.02055	1146	NA	NA	NA	NA	NA	NA	NA	NA
AEMK02000489.1	40181	+	0.530004	0.838248	0.661669	1147	NA	NA	NA	NA	NA	NA	NA	NA
AEMK02000489.1	46571	-	0.898794	0.903941	1.2632	1148	NA	NA	NA	NA	NA	NA	NA	NA
AEMK02000489.1	46602	-	0.590586	0.85285	2.27533	1149	NA	NA	NA	NA	NA	NA	NA	NA
AEMK02000489.1	47593	-	0.848357	0.898716	1.91736	1150	NA	NA	NA	NA	NA	NA	NA	NA
AEMK02000489.1	49038	+	0.083202	0.449113	4.45441	1151	NA	NA	NA	NA	NA	NA	NA	NA
AEMK02000489.1	49048	+	0.00516829	0.0743278	1.81198	1152	NA	NA	NA	NA	NA	NA	NA	NA
AEMK02000489.1	49064	+	0.0146658	0.160992	1.13745	1153	NA	NA	NA	NA	NA	NA	NA	NA
AEMK02000489.1	51133	+	0.00375239	0.0575023	5.46595	1154	NA	NA	NA	NA	NA	NA	NA	NA
AEMK02000489.1	51140	+	0.0154171	0.167214	4.80719	1155	NA	NA	NA	NA	NA	NA	NA	NA
AEMK02000489.1	51153	+	0.263045	0.687593	3.38144	1156	NA	NA	NA	NA	NA	NA	NA	NA
AEMK02000489.1	51155	+	0.0807304	0.443206	1.80818	1157	NA	NA	NA	NA	NA	NA	NA	NA
AEMK02000489.1	51162	+	0.0569922	0.371597	2.25129	1158	NA	NA	NA	NA	NA	NA	NA	NA
AEMK02000489.1	51176	+	0.000724848	0.0146977	5.77289	1159	NA	NA	NA	NA	NA	NA	NA	NA
AEMK02000489.1	51181	+	0.0123165	0.142629	7.06422	1160	NA	NA	NA	NA	NA	NA	NA	NA
AEMK02000556.1	21320	-	0.444807	0.807742	0.7685	1161	NA	NA	NA	NA	NA	NA	NA	NA
AEMK02000556.1	21347	-	0.00104357	0.0201449	19.3752	1162	NA	NA	NA	NA	NA	NA	NA	NA
AEMK02000556.1	37288	+	0.00389891	0.0594313	9.0105	1163	NA	NA	NA	NA	NA	NA	NA	NA
AEMK02000556.1	37292	+	0.641659	0.862736	2.03043	1164	NA	NA	NA	NA	NA	NA	NA	NA
AEMK02000556.1	37302	+	0.936466	0.908862	5.90821	1165	NA	NA	NA	NA	NA	NA	NA	NA
AEMK02000556.1	37310	+	0.938624	0.908985	7.33754	1166	NA	NA	NA	NA	NA	NA	NA	NA
AEMK02000556.1	37318	+	0.807124	0.892203	3.38816	1167	NA	NA	NA	NA	NA	NA	NA	NA
AEMK02000556.1	37320	+	0.909508	0.90585	2.26807	1168	NA	NA	NA	NA	NA	NA	NA	NA
AEMK02000556.1	37733	-	1.26407e-05	0.000404646	26.0213	1169	NA	NA	NA	NA	NA	NA	NA	NA
AEMK02000556.1	37737	-	0.000192246	0.00463929	13.8406	1170	NA	NA	NA	NA	NA	NA	NA	NA
AEMK02000556.1	37741	-	0.247262	0.675671	5.078	1171	NA	NA	NA	NA	NA	NA	NA	NA
AEMK02000556.1	37750	-	0.410124	0.791369	2.39044	1172	NA	NA	NA	NA	NA	NA	NA	NA
AEMK02000556.1	37758	-	0.672843	0.86864	2.62664	1173	NA	NA	NA	NA	NA	NA	NA	NA
AEMK02000556.1	37766	-	0.545421	0.841977	1.73362	1174	NA	NA	NA	NA	NA	NA	NA	NA
AEMK02000556.1	37778	+	0.566504	0.847484	3.03374	1175	NA	NA	NA	NA	NA	NA	NA	NA
AEMK02000556.1	37779	-	0.172609	0.600571	6.07357	1176	NA	NA	NA	NA	NA	NA	NA	NA
AEMK02000556.1	37786	+	0.756731	0.883387	5.27749	1177	NA	NA	NA	NA	NA	NA	NA	NA
AEMK02000556.1	37892	-	0.811439	0.8929	3.80658	1178	NA	NA	NA	NA	NA	NA	NA	NA
AEMK02000561.1	17293	+	0.00632489	0.0867865	12.6054	1179	NA	NA	NA	NA	NA	NA	NA	NA
AEMK02000561.1	22032	-	0.0120558	0.140522	1.94047	1180	NA	NA	NA	NA	NA	NA	NA	NA
AEMK02000569.1	345268	-	0.649925	0.864324	0.865793	1181	ASMTL	796879	820494	-	downstream	475226	451611	NearestLocation
AEMK02000569.1	345280	+	0.893794	0.903187	0.790543	1182	ASMTL	796879	820494	-	downstream	475214	451599	NearestLocation
AEMK02000569.1	345281	-	0.449397	0.809527	0.39604	1183	ASMTL	796879	820494	-	downstream	475213	451598	NearestLocation
AEMK02000569.1	345282	+	0.0208218	0.204912	1.32776	1184	ASMTL	796879	820494	-	downstream	475212	451597	NearestLocation
AEMK02000569.1	345283	-	0.866277	0.900466	0.692841	1185	ASMTL	796879	820494	-	downstream	475211	451596	NearestLocation
AEMK02000569.1	345284	+	0.987304	0.910423	0.844214	1186	ASMTL	796879	820494	-	downstream	475210	451595	NearestLocation
AEMK02000569.1	345285	-	0.836647	0.897683	0.734335	1187	ASMTL	796879	820494	-	downstream	475209	451594	NearestLocation
AEMK02000569.1	345286	+	0.307115	0.7226	0.616823	1188	ASMTL	796879	820494	-	downstream	475208	451593	NearestLocation
AEMK02000569.1	345287	-	0.862386	0.900016	0.535148	1189	ASMTL	796879	820494	-	downstream	475207	451592	NearestLocation
AEMK02000569.1	345293	+	0.500325	0.830523	0.518119	1190	ASMTL	796879	820494	-	downstream	475201	451586	NearestLocation
AEMK02000569.1	345294	-	0.440788	0.805413	0.595238	1191	ASMTL	796879	820494	-	downstream	475200	451585	NearestLocation
AEMK02000569.1	345303	+	0.909565	0.90585	0.442881	1192	ASMTL	796879	820494	-	downstream	475191	451576	NearestLocation
AEMK02000569.1	345304	-	0.99934	0.910423	0.201833	1193	ASMTL	796879	820494	-	downstream	475190	451575	NearestLocation
AEMK02000569.1	345308	+	0.340573	0.748757	0.604489	1194	ASMTL	796879	820494	-	downstream	475186	451571	NearestLocation
AEMK02000569.1	345309	-	0.53754	0.84036	0.556936	1195	ASMTL	796879	820494	-	downstream	475185	451570	NearestLocation
AEMK02000569.1	345310	+	0.639863	0.862572	0.258865	1196	ASMTL	796879	820494	-	downstream	475184	451569	NearestLocation
AEMK02000569.1	345311	-	0.64357	0.86309	0.553296	1197	ASMTL	796879	820494	-	downstream	475183	451568	NearestLocation
AEMK02000569.1	345319	+	0.146759	0.558086	0.788196	1198	ASMTL	796879	820494	-	downstream	475175	451560	NearestLocation
AEMK02000569.1	345320	-	0.0216399	0.209921	1.16822	1199	ASMTL	796879	820494	-	downstream	475174	451559	NearestLocation
AEMK02000569.1	345328	+	0.64478	0.863223	1.05821	1200	ASMTL	796879	820494	-	downstream	475166	451551	NearestLocation
AEMK02000569.1	345329	-	0.469887	0.818438	0.767231	1201	ASMTL	796879	820494	-	downstream	475165	451550	NearestLocation
AEMK02000569.1	345330	+	0.565925	0.847158	0.253446	1202	ASMTL	796879	820494	-	downstream	475164	451549	NearestLocation
AEMK02000569.1	345331	-	0.312919	0.72727	0.730897	1203	ASMTL	796879	820494	-	downstream	475163	451548	NearestLocation
AEMK02000569.1	345336	+	0.297015	0.714269	3.72423	1204	ASMTL	796879	820494	-	downstream	475158	451543	NearestLocation
AEMK02000569.1	795459	+	0.901926	0.904298	0.566109	1205	ASMTL	796879	820494	-	downstream	25035	1420	NearestLocation
AEMK02000569.1	795459	+	0.901926	0.904298	0.566109	1205	SLC25A6	792563	820520	-	inside	25061	2896	Overlapping
AEMK02000569.1	795464	+	0.324393	0.737157	1.09835	1206	ASMTL	796879	820494	-	downstream	25030	1415	NearestLocation
AEMK02000569.1	795464	+	0.324393	0.737157	1.09835	1206	SLC25A6	792563	820520	-	inside	25056	2901	Overlapping
AEMK02000569.1	795466	+	0.622872	0.859919	0.673186	1207	ASMTL	796879	820494	-	downstream	25028	1413	NearestLocation
AEMK02000569.1	795466	+	0.622872	0.859919	0.673186	1207	SLC25A6	792563	820520	-	inside	25054	2903	Overlapping
AEMK02000569.1	795468	+	0.623135	0.860013	0.255102	1208	ASMTL	796879	820494	-	downstream	25026	1411	NearestLocation
AEMK02000569.1	795468	+	0.623135	0.860013	0.255102	1208	SLC25A6	792563	820520	-	inside	25052	2905	Overlapping
AEMK02000569.1	795482	+	0.552561	0.843775	0.820573	1209	ASMTL	796879	820494	-	downstream	25012	1397	NearestLocation
AEMK02000569.1	795482	+	0.552561	0.843775	0.820573	1209	SLC25A6	792563	820520	-	inside	25038	2919	Overlapping
AEMK02000569.1	795490	+	0.590841	0.852944	0.255102	1210	ASMTL	796879	820494	-	downstream	25004	1389	NearestLocation
AEMK02000569.1	795490	+	0.590841	0.852944	0.255102	1210	SLC25A6	792563	820520	-	inside	25030	2927	Overlapping
AEMK02000569.1	795496	+	0.0379731	0.29361	6.78615	1211	ASMTL	796879	820494	-	downstream	24998	1383	NearestLocation
AEMK02000569.1	795496	+	0.0379731	0.29361	6.78615	1211	SLC25A6	792563	820520	-	inside	25024	2933	Overlapping
AEMK02000569.1	820449	-	0.661541	0.866252	0.3861	1212	ASMTL	796879	820494	-	inside	45	45	NearestLocation
AEMK02000569.1	820449	-	0.661541	0.866252	0.3861	1212	SLC25A6	792563	820520	-	inside	71	71	Overlapping
AEMK02000569.1	820452	-	0.701534	0.874589	1.66085	1213	ASMTL	796879	820494	-	inside	42	42	NearestLocation
AEMK02000569.1	820452	-	0.701534	0.874589	1.66085	1213	SLC25A6	792563	820520	-	inside	68	68	Overlapping
AEMK02000569.1	820454	-	0.995685	0.910423	0.3861	1214	ASMTL	796879	820494	-	inside	40	40	NearestLocation
AEMK02000569.1	820454	-	0.995685	0.910423	0.3861	1214	SLC25A6	792563	820520	-	inside	66	66	Overlapping
AEMK02000569.1	820466	-	0.608719	0.857652	0.387597	1215	ASMTL	796879	820494	-	inside	28	28	NearestLocation
AEMK02000569.1	820466	-	0.608719	0.857652	0.387597	1215	SLC25A6	792563	820520	-	inside	54	54	Overlapping
AEMK02000569.1	820471	-	0.0656498	0.403409	1.39665	1216	ASMTL	796879	820494	-	inside	23	23	NearestLocation
AEMK02000569.1	820471	-	0.0656498	0.403409	1.39665	1216	SLC25A6	792563	820520	-	inside	49	49	Overlapping
AEMK02000569.1	820473	-	0.912084	0.906022	0.49652	1217	ASMTL	796879	820494	-	inside	21	21	NearestLocation
AEMK02000569.1	820473	-	0.912084	0.906022	0.49652	1217	SLC25A6	792563	820520	-	inside	47	47	Overlapping
AEMK02000569.1	820482	+	0.236299	0.667653	0.747664	1218	ASMTL	796879	820494	-	inside	12	12	NearestLocation
AEMK02000569.1	820482	+	0.236299	0.667653	0.747664	1218	SLC25A6	792563	820520	-	inside	38	38	Overlapping
AEMK02000569.1	820484	+	0.241868	0.6721	0.742115	1219	ASMTL	796879	820494	-	inside	10	10	NearestLocation
AEMK02000569.1	820484	+	0.241868	0.6721	0.742115	1219	SLC25A6	792563	820520	-	inside	36	36	Overlapping
AEMK02000569.1	820498	+	0.541122	0.84096	0.742115	1220	ASMTL	796879	820494	-	upstream	-4	4	NearestLocation
AEMK02000569.1	820498	+	0.541122	0.84096	0.742115	1220	SLC25A6	792563	820520	-	inside	22	22	Overlapping
AEMK02000569.1	820502	+	0.736556	0.88115	0.184502	1221	ASMTL	796879	820494	-	upstream	-8	8	NearestLocation
AEMK02000569.1	820502	+	0.736556	0.88115	0.184502	1221	SLC25A6	792563	820520	-	inside	18	18	Overlapping
AEMK02000569.1	820514	+	0.458837	0.813644	0.92081	1222	SLC25A6	792563	820520	-	inside	6	6	NearestLocation
AEMK02000569.1	820528	+	0.453266	0.811529	0.93985	1223	SLC25A6	792563	820520	-	upstream	-8	8	NearestLocation
AEMK02000569.1	820530	+	0.45974	0.813795	0.932836	1224	SLC25A6	792563	820520	-	upstream	-10	10	NearestLocation
AEMK02000569.1	820533	+	0.980573	0.910423	1.86353	1225	SLC25A6	792563	820520	-	upstream	-13	13	NearestLocation
AEMK02000569.1	896280	+	0.835184	0.897443	0.44631	1226	AKAP17A	896261	905087	+	inside	19	19	NearestLocation
AEMK02000569.1	896288	+	0.093887	0.472087	1.03855	1227	AKAP17A	896261	905087	+	inside	27	27	NearestLocation
AEMK02000569.1	896299	+	0.438983	0.804749	0.390625	1228	AKAP17A	896261	905087	+	inside	38	38	NearestLocation
AEMK02000569.1	896303	+	0.355734	0.75831	1.05265	1229	AKAP17A	896261	905087	+	inside	42	42	NearestLocation
AEMK02000569.1	896306	+	0.570754	0.848951	0.262498	1230	AKAP17A	896261	905087	+	inside	45	45	NearestLocation
AEMK02000569.1	896309	+	0.463117	0.815126	0.343864	1231	AKAP17A	896261	905087	+	inside	48	48	NearestLocation
AEMK02000569.1	896315	+	0.8263	0.895998	0.228172	1232	AKAP17A	896261	905087	+	inside	54	54	NearestLocation
AEMK02000569.1	896320	+	0.213344	0.64998	0.669346	1233	AKAP17A	896261	905087	+	inside	59	59	NearestLocation
AEMK02000569.1	896322	+	0.346555	0.752891	0.44266	1234	AKAP17A	896261	905087	+	inside	61	61	NearestLocation
AEMK02000569.1	896325	+	0.253894	0.680042	0.674737	1235	AKAP17A	896261	905087	+	inside	64	64	NearestLocation
AEMK02000569.1	896331	+	0.278904	0.700042	0.488231	1236	AKAP17A	896261	905087	+	inside	70	70	NearestLocation
AEMK02000569.1	896337	+	0.585778	0.851843	1.97628	1237	AKAP17A	896261	905087	+	inside	76	76	NearestLocation
AEMK02000569.1	931290	-	0.0210686	0.206264	19.6342	1238	ASMT	909908	944292	+	inside	21382	13002	NearestLocation
AEMK02000569.1	931304	-	0.0597011	0.382117	20.4079	1239	ASMT	909908	944292	+	inside	21396	12988	NearestLocation
AEMK02000597.1	6209	-	0.844165	0.89822	1.30952	1240	NA	NA	NA	NA	NA	NA	NA	NA
AEMK02000597.1	6216	+	0.0128548	0.146627	2.01512	1241	NA	NA	NA	NA	NA	NA	NA	NA
AEMK02000597.1	6217	-	0.451853	0.810919	0.722518	1242	NA	NA	NA	NA	NA	NA	NA	NA
AEMK02000597.1	6235	+	0.0872834	0.458565	0.866551	1243	NA	NA	NA	NA	NA	NA	NA	NA
AEMK02000597.1	6236	-	0.271363	0.694268	0.720255	1244	NA	NA	NA	NA	NA	NA	NA	NA
AEMK02000597.1	6253	+	0.0742894	0.428432	1.61282	1245	NA	NA	NA	NA	NA	NA	NA	NA
AEMK02000597.1	6254	-	0.425513	0.798402	0.904099	1246	NA	NA	NA	NA	NA	NA	NA	NA
AEMK02000597.1	6475	-	7.35175e-06	0.000250901	11.3364	1247	NA	NA	NA	NA	NA	NA	NA	NA
AEMK02000597.1	6523	-	0.0444261	0.322125	4.73333	1248	NA	NA	NA	NA	NA	NA	NA	NA
AEMK02000597.1	6526	-	0.0472713	0.333251	4.53892	1249	NA	NA	NA	NA	NA	NA	NA	NA
AEMK02000635.1	32230	+	0.370096	0.768474	0.895832	1250	NA	NA	NA	NA	NA	NA	NA	NA
AEMK02000635.1	32240	+	0.000309079	0.00706009	12.3855	1251	NA	NA	NA	NA	NA	NA	NA	NA
AEMK02000635.1	32275	+	0.426504	0.798847	4.02905	1252	NA	NA	NA	NA	NA	NA	NA	NA
AEMK02000635.1	32403	+	0.11444	0.506815	4.38626	1253	NA	NA	NA	NA	NA	NA	NA	NA
AEMK02000635.1	32434	+	0.0307315	0.258532	5.21344	1254	NA	NA	NA	NA	NA	NA	NA	NA
AEMK02000635.1	32436	+	0.11381	0.506283	3.89357	1255	NA	NA	NA	NA	NA	NA	NA	NA
AEMK02000635.1	32454	+	0.655805	0.865014	1.18761	1256	NA	NA	NA	NA	NA	NA	NA	NA
AEMK02000635.1	32464	+	0.00290065	0.0464132	3.01646	1257	NA	NA	NA	NA	NA	NA	NA	NA
AEMK02000635.1	32472	+	0.00162635	0.0291907	9.80678	1258	NA	NA	NA	NA	NA	NA	NA	NA
AEMK02000635.1	32480	+	0.906423	0.905452	0.692396	1259	NA	NA	NA	NA	NA	NA	NA	NA
AEMK02000652.1	21898	-	0.593191	0.853795	0.696667	1260	NA	NA	NA	NA	NA	NA	NA	NA
AEMK02000652.1	21948	-	0.00341546	0.0532186	14.7594	1261	NA	NA	NA	NA	NA	NA	NA	NA
AEMK02000652.1	23327	-	0.334556	0.74505	1.63505	1262	NA	NA	NA	NA	NA	NA	NA	NA
AEMK02000652.1	23343	-	0.035553	0.282519	1.89064	1263	NA	NA	NA	NA	NA	NA	NA	NA
AEMK02000652.1	23351	-	0.00527294	0.0754561	7.23884	1264	NA	NA	NA	NA	NA	NA	NA	NA
AEMK02000682.1	91027	-	0.611596	0.858088	4.01649	1265	CACNA1B	30654	227438	-	inside	136411	60373	NearestLocation
AEMK02000682.1	111652	-	0.101708	0.48779	3.15459	1266	CACNA1B	30654	227438	-	inside	115786	80998	NearestLocation
AEMK02000682.1	111662	-	0.649549	0.864239	2.49616	1267	CACNA1B	30654	227438	-	inside	115776	81008	NearestLocation
AEMK02000682.1	111680	-	0.698037	0.873904	2.52159	1268	CACNA1B	30654	227438	-	inside	115758	81026	NearestLocation
AEMK02000682.1	111686	-	0.952283	0.910423	1.18183	1269	CACNA1B	30654	227438	-	inside	115752	81032	NearestLocation
AEMK02000682.1	111690	-	0.165352	0.589892	3.06268	1270	CACNA1B	30654	227438	-	inside	115748	81036	NearestLocation
AEMK02000682.1	111702	-	0.781139	0.887979	1.88611	1271	CACNA1B	30654	227438	-	inside	115736	81048	NearestLocation
AEMK02000682.1	139336	-	0.0168324	0.17749	2.65963	1272	CACNA1B	30654	227438	-	inside	88102	88102	NearestLocation
AEMK02000682.1	139365	-	0.325385	0.737774	2.77652	1273	CACNA1B	30654	227438	-	inside	88073	88073	NearestLocation
AEMK02000682.1	139370	-	0.389954	0.780325	5.05875	1274	CACNA1B	30654	227438	-	inside	88068	88068	NearestLocation
AEMK02000682.1	139382	-	0.651151	0.864499	3.447	1275	CACNA1B	30654	227438	-	inside	88056	88056	NearestLocation
AEMK02000682.1	139391	-	0.676513	0.869476	1.4817	1276	CACNA1B	30654	227438	-	inside	88047	88047	NearestLocation
AEMK02000682.1	139474	+	0.10589	0.494784	3.85449	1277	CACNA1B	30654	227438	-	inside	87964	87964	NearestLocation
AEMK02000682.1	139477	+	0.796389	0.890269	2.6922	1278	CACNA1B	30654	227438	-	inside	87961	87961	NearestLocation
AEMK02000682.1	139480	+	0.18074	0.613385	3.29529	1279	CACNA1B	30654	227438	-	inside	87958	87958	NearestLocation
AEMK02000682.1	139482	+	0.222275	0.657642	1.26991	1280	CACNA1B	30654	227438	-	inside	87956	87956	NearestLocation
AEMK02000682.1	139488	+	0.425421	0.798356	3.36554	1281	CACNA1B	30654	227438	-	inside	87950	87950	NearestLocation
AEMK02000682.1	139490	+	0.0105498	0.128484	4.94236	1282	CACNA1B	30654	227438	-	inside	87948	87948	NearestLocation
AEMK02000682.1	139494	+	0.711646	0.876142	3.27269	1283	CACNA1B	30654	227438	-	inside	87944	87944	NearestLocation
AEMK02000682.1	139497	+	0.477104	0.821113	4.27477	1284	CACNA1B	30654	227438	-	inside	87941	87941	NearestLocation
AEMK02000682.1	139501	+	0.510607	0.832875	3.36217	1285	CACNA1B	30654	227438	-	inside	87937	87937	NearestLocation
AEMK02000682.1	139513	+	0.160586	0.581564	2.94944	1286	CACNA1B	30654	227438	-	inside	87925	87925	NearestLocation
AEMK02000682.1	139669	-	0.251524	0.678379	3.51824	1287	CACNA1B	30654	227438	-	inside	87769	87769	NearestLocation
AEMK02000682.1	139677	-	0.948949	0.910423	6.58048	1288	CACNA1B	30654	227438	-	inside	87761	87761	NearestLocation
AEMK02000682.1	139678	+	0.00129959	0.0242652	5.29396	1289	CACNA1B	30654	227438	-	inside	87760	87760	NearestLocation
AEMK02000682.1	139679	-	0.338343	0.747449	7.8307	1290	CACNA1B	30654	227438	-	inside	87759	87759	NearestLocation
AEMK02000682.1	139692	+	0.156244	0.573365	3.98331	1291	CACNA1B	30654	227438	-	inside	87746	87746	NearestLocation
AEMK02000682.1	139693	-	0.364224	0.764187	5.97436	1292	CACNA1B	30654	227438	-	inside	87745	87745	NearestLocation
AEMK02000682.1	139698	+	0.0326054	0.268188	4.16044	1293	CACNA1B	30654	227438	-	inside	87740	87740	NearestLocation
AEMK02000682.1	139699	-	0.899773	0.904054	4.05001	1294	CACNA1B	30654	227438	-	inside	87739	87739	NearestLocation
AEMK02000682.1	139703	+	0.0198057	0.197991	4.66773	1295	CACNA1B	30654	227438	-	inside	87735	87735	NearestLocation
AEMK02000682.1	139704	-	0.264205	0.688421	4.8706	1296	CACNA1B	30654	227438	-	inside	87734	87734	NearestLocation
AEMK02000682.1	139707	+	0.00280487	0.045238	2.80481	1297	CACNA1B	30654	227438	-	inside	87731	87731	NearestLocation
AEMK02000682.1	139708	-	0.426965	0.799092	5.18612	1298	CACNA1B	30654	227438	-	inside	87730	87730	NearestLocation
AEMK02000682.1	139709	+	0.00846842	0.108988	5.40075	1299	CACNA1B	30654	227438	-	inside	87729	87729	NearestLocation
AEMK02000682.1	139710	-	0.365677	0.765037	9.34775	1300	CACNA1B	30654	227438	-	inside	87728	87728	NearestLocation
AEMK02000682.1	139713	+	0.0424502	0.313237	4.03809	1301	CACNA1B	30654	227438	-	inside	87725	87725	NearestLocation
AEMK02000682.1	139714	-	0.214741	0.650824	4.21357	1302	CACNA1B	30654	227438	-	inside	87724	87724	NearestLocation
AEMK02000682.1	139722	+	0.0550789	0.363696	3.07351	1303	CACNA1B	30654	227438	-	inside	87716	87716	NearestLocation
AEMK02000682.1	139804	-	0.227084	0.661308	3.96708	1304	CACNA1B	30654	227438	-	inside	87634	87634	NearestLocation
AEMK02000682.1	139816	-	0.902175	0.904298	1.73145	1305	CACNA1B	30654	227438	-	inside	87622	87622	NearestLocation
AEMK02000682.1	139818	-	0.220062	0.655566	2.72231	1306	CACNA1B	30654	227438	-	inside	87620	87620	NearestLocation
AEMK02000682.1	139821	-	0.267099	0.690958	3.07113	1307	CACNA1B	30654	227438	-	inside	87617	87617	NearestLocation
AEMK02000682.1	139827	-	0.413494	0.792755	3.32045	1308	CACNA1B	30654	227438	-	inside	87611	87611	NearestLocation
AEMK02000682.1	139829	-	0.546554	0.842047	4.07986	1309	CACNA1B	30654	227438	-	inside	87609	87609	NearestLocation
AEMK02000682.1	139838	-	0.136611	0.541878	3.68595	1310	CACNA1B	30654	227438	-	inside	87600	87600	NearestLocation
AEMK02000682.1	139845	-	0.162222	0.584188	2.20591	1311	CACNA1B	30654	227438	-	inside	87593	87593	NearestLocation
AEMK02000682.1	139853	-	0.261594	0.685791	0.809694	1312	CACNA1B	30654	227438	-	inside	87585	87585	NearestLocation
AEMK02000682.1	224001	+	0.289186	0.708144	2.3447	1313	CACNA1B	30654	227438	-	inside	3437	3437	NearestLocation
AEMK02000682.1	269897	+	0.718128	0.877331	1.82885	1314	CACNA1B	30654	227438	-	upstream	-42459	42459	NearestLocation
AEMK02000682.1	269897	+	0.718128	0.877331	1.82885	1314	EHMT1	252491	390117	-	inside	120220	17406	Overlapping
AEMK02000682.1	269909	+	0.937496	0.908862	0.773608	1315	CACNA1B	30654	227438	-	upstream	-42471	42471	NearestLocation
AEMK02000682.1	269909	+	0.937496	0.908862	0.773608	1315	EHMT1	252491	390117	-	inside	120208	17418	Overlapping
AEMK02000682.1	269923	+	0.758675	0.883826	3.20715	1316	CACNA1B	30654	227438	-	upstream	-42485	42485	NearestLocation
AEMK02000682.1	269923	+	0.758675	0.883826	3.20715	1316	EHMT1	252491	390117	-	inside	120194	17432	Overlapping
AEMK02000682.1	269936	+	0.398673	0.784417	1.09291	1317	CACNA1B	30654	227438	-	upstream	-42498	42498	NearestLocation
AEMK02000682.1	269936	+	0.398673	0.784417	1.09291	1317	EHMT1	252491	390117	-	inside	120181	17445	Overlapping
AEMK02000682.1	269940	+	0.00149655	0.0272182	7.43993	1318	CACNA1B	30654	227438	-	upstream	-42502	42502	NearestLocation
AEMK02000682.1	269940	+	0.00149655	0.0272182	7.43993	1318	EHMT1	252491	390117	-	inside	120177	17449	Overlapping
AEMK02000682.1	271157	+	1.26394e-07	6.32055e-06	26.8569	1319	CACNA1B	30654	227438	-	upstream	-43719	43719	NearestLocation
AEMK02000682.1	271157	+	1.26394e-07	6.32055e-06	26.8569	1319	EHMT1	252491	390117	-	inside	118960	18666	Overlapping
AEMK02000682.1	271159	+	0.67396	0.868708	4.2044	1320	CACNA1B	30654	227438	-	upstream	-43721	43721	NearestLocation
AEMK02000682.1	271159	+	0.67396	0.868708	4.2044	1320	EHMT1	252491	390117	-	inside	118958	18668	Overlapping
AEMK02000682.1	281562	-	0.119934	0.514037	4.08563	1321	CACNA1B	30654	227438	-	upstream	-54124	54124	NearestLocation
AEMK02000682.1	281562	-	0.119934	0.514037	4.08563	1321	EHMT1	252491	390117	-	inside	108555	29071	Overlapping
AEMK02000682.1	281575	-	0.403547	0.787429	5.17329	1322	CACNA1B	30654	227438	-	upstream	-54137	54137	NearestLocation
AEMK02000682.1	281575	-	0.403547	0.787429	5.17329	1322	EHMT1	252491	390117	-	inside	108542	29084	Overlapping
AEMK02000682.1	281598	-	0.680393	0.87038	4.52512	1323	CACNA1B	30654	227438	-	upstream	-54160	54160	NearestLocation
AEMK02000682.1	281598	-	0.680393	0.87038	4.52512	1323	EHMT1	252491	390117	-	inside	108519	29107	Overlapping
AEMK02000682.1	400644	+	0.876611	0.900886	0.905132	1324	ARRDC1	391610	408493	-	inside	7849	7849	Overlapping
AEMK02000682.1	400644	+	0.876611	0.900886	0.905132	1324	DPH7	400506	479206	+	inside	138	138	NearestLocation
AEMK02000682.1	400648	+	0.473085	0.819311	0.636773	1325	ARRDC1	391610	408493	-	inside	7845	7845	Overlapping
AEMK02000682.1	400648	+	0.473085	0.819311	0.636773	1325	DPH7	400506	479206	+	inside	142	142	NearestLocation
AEMK02000682.1	400654	+	0.559937	0.845224	0.499195	1326	ARRDC1	391610	408493	-	inside	7839	7839	Overlapping
AEMK02000682.1	400654	+	0.559937	0.845224	0.499195	1326	DPH7	400506	479206	+	inside	148	148	NearestLocation
AEMK02000682.1	400682	+	0.00232581	0.0388397	4.74762	1327	ARRDC1	391610	408493	-	inside	7811	7811	Overlapping
AEMK02000682.1	400682	+	0.00232581	0.0388397	4.74762	1327	DPH7	400506	479206	+	inside	176	176	NearestLocation
AEMK02000682.1	400685	+	0.0993414	0.483691	1.47968	1328	ARRDC1	391610	408493	-	inside	7808	7808	Overlapping
AEMK02000682.1	400685	+	0.0993414	0.483691	1.47968	1328	DPH7	400506	479206	+	inside	179	179	NearestLocation
AEMK02000682.1	400695	+	0.860767	0.899893	1.23009	1329	ARRDC1	391610	408493	-	inside	7798	7798	Overlapping
AEMK02000682.1	400695	+	0.860767	0.899893	1.23009	1329	DPH7	400506	479206	+	inside	189	189	NearestLocation
AEMK02000682.1	400963	-	0.0227717	0.216778	2.67319	1330	ARRDC1	391610	408493	-	inside	7530	7530	Overlapping
AEMK02000682.1	400963	-	0.0227717	0.216778	2.67319	1330	DPH7	400506	479206	+	inside	457	457	NearestLocation
AEMK02000682.1	400968	-	0.663664	0.866697	0.765535	1331	ARRDC1	391610	408493	-	inside	7525	7525	Overlapping
AEMK02000682.1	400968	-	0.663664	0.866697	0.765535	1331	DPH7	400506	479206	+	inside	462	462	NearestLocation
AEMK02000682.1	400971	-	0.781628	0.88813	0.932401	1332	ARRDC1	391610	408493	-	inside	7522	7522	Overlapping
AEMK02000682.1	400971	-	0.781628	0.88813	0.932401	1332	DPH7	400506	479206	+	inside	465	465	NearestLocation
AEMK02000682.1	400981	-	0.939165	0.909019	0.462963	1333	ARRDC1	391610	408493	-	inside	7512	7512	Overlapping
AEMK02000682.1	400981	-	0.939165	0.909019	0.462963	1333	DPH7	400506	479206	+	inside	475	475	NearestLocation
AEMK02000682.1	400990	-	0.381135	0.775323	1.1655	1334	ARRDC1	391610	408493	-	inside	7503	7503	Overlapping
AEMK02000682.1	400990	-	0.381135	0.775323	1.1655	1334	DPH7	400506	479206	+	inside	484	484	NearestLocation
AEMK02000682.1	400995	-	0.904241	0.904968	0.934579	1335	ARRDC1	391610	408493	-	inside	7498	7498	Overlapping
AEMK02000682.1	400995	-	0.904241	0.904968	0.934579	1335	DPH7	400506	479206	+	inside	489	489	NearestLocation
AEMK02000682.1	401000	-	0.475871	0.820499	0.917431	1336	ARRDC1	391610	408493	-	inside	7493	7493	Overlapping
AEMK02000682.1	401000	-	0.475871	0.820499	0.917431	1336	DPH7	400506	479206	+	inside	494	494	NearestLocation
AEMK02000682.1	401008	-	0.894844	0.903331	0.932401	1337	ARRDC1	391610	408493	-	inside	7485	7485	Overlapping
AEMK02000682.1	401008	-	0.894844	0.903331	0.932401	1337	DPH7	400506	479206	+	inside	502	502	NearestLocation
AEMK02000682.1	408078	-	0.662442	0.866449	0.855228	1338	ARRDC1	391610	408493	-	inside	415	415	NearestLocation
AEMK02000682.1	408078	-	0.662442	0.866449	0.855228	1338	DPH7	400506	479206	+	inside	7572	7572	Overlapping
AEMK02000682.1	408086	-	0.676106	0.869434	0.277343	1339	ARRDC1	391610	408493	-	inside	407	407	NearestLocation
AEMK02000682.1	408086	-	0.676106	0.869434	0.277343	1339	DPH7	400506	479206	+	inside	7580	7580	Overlapping
AEMK02000682.1	408116	-	0.873788	0.900886	0.171485	1340	ARRDC1	391610	408493	-	inside	377	377	NearestLocation
AEMK02000682.1	408116	-	0.873788	0.900886	0.171485	1340	DPH7	400506	479206	+	inside	7610	7610	Overlapping
AEMK02000682.1	408118	-	0.481156	0.822849	0.417055	1341	ARRDC1	391610	408493	-	inside	375	375	NearestLocation
AEMK02000682.1	408118	-	0.481156	0.822849	0.417055	1341	DPH7	400506	479206	+	inside	7612	7612	Overlapping
AEMK02000682.1	408130	-	0.314507	0.728168	0.681462	1342	ARRDC1	391610	408493	-	inside	363	363	NearestLocation
AEMK02000682.1	408130	-	0.314507	0.728168	0.681462	1342	DPH7	400506	479206	+	inside	7624	7624	Overlapping
AEMK02000682.1	440925	-	0.200458	0.637807	1.94209	1343	DPH7	400506	479206	+	inside	40419	38281	Overlapping
AEMK02000682.1	440925	-	0.200458	0.637807	1.94209	1343	MRPL41	440487	440894	-	upstream	-31	31	NearestLocation
AEMK02000682.1	440934	-	0.39086	0.780937	0.68694	1344	DPH7	400506	479206	+	inside	40428	38272	Overlapping
AEMK02000682.1	440934	-	0.39086	0.780937	0.68694	1344	MRPL41	440487	440894	-	upstream	-40	40	NearestLocation
AEMK02000682.1	440943	-	0.662111	0.866449	0.427266	1345	DPH7	400506	479206	+	inside	40437	38263	Overlapping
AEMK02000682.1	440943	-	0.662111	0.866449	0.427266	1345	MRPL41	440487	440894	-	upstream	-49	49	NearestLocation
AEMK02000682.1	440945	-	0.99777	0.910423	0.6215	1346	DPH7	400506	479206	+	inside	40439	38261	Overlapping
AEMK02000682.1	440945	-	0.99777	0.910423	0.6215	1346	MRPL41	440487	440894	-	upstream	-51	51	NearestLocation
AEMK02000682.1	440952	-	0.418226	0.794721	0.490295	1347	DPH7	400506	479206	+	inside	40446	38254	Overlapping
AEMK02000682.1	440952	-	0.418226	0.794721	0.490295	1347	MRPL41	440487	440894	-	upstream	-58	58	NearestLocation
AEMK02000682.1	440956	-	0.474264	0.820026	0.531062	1348	DPH7	400506	479206	+	inside	40450	38250	Overlapping
AEMK02000682.1	440956	-	0.474264	0.820026	0.531062	1348	MRPL41	440487	440894	-	upstream	-62	62	NearestLocation
AEMK02000682.1	440976	-	0.60501	0.85693	0.506875	1349	DPH7	400506	479206	+	inside	40470	38230	Overlapping
AEMK02000682.1	440976	-	0.60501	0.85693	0.506875	1349	MRPL41	440487	440894	-	upstream	-82	82	NearestLocation
AEMK02000682.1	440982	-	0.610433	0.857893	0.509929	1350	DPH7	400506	479206	+	inside	40476	38224	Overlapping
AEMK02000682.1	440982	-	0.610433	0.857893	0.509929	1350	MRPL41	440487	440894	-	upstream	-88	88	NearestLocation
AEMK02000682.1	440992	-	0.0851788	0.454049	1.33321	1351	DPH7	400506	479206	+	inside	40486	38214	Overlapping
AEMK02000682.1	440992	-	0.0851788	0.454049	1.33321	1351	MRPL41	440487	440894	-	upstream	-98	98	NearestLocation
AEMK02000682.1	503242	-	0.75253	0.88283	1.14584	1352	NSMF	503375	512083	+	upstream	-133	133	NearestLocation
AEMK02000682.1	503252	-	0.419012	0.794833	0.226244	1353	NSMF	503375	512083	+	upstream	-123	123	NearestLocation
AEMK02000682.1	503263	-	0.391094	0.780937	0.392927	1354	NSMF	503375	512083	+	upstream	-112	112	NearestLocation
AEMK02000682.1	503265	-	0.662515	0.866449	0.495868	1355	NSMF	503375	512083	+	upstream	-110	110	NearestLocation
AEMK02000682.1	503271	-	0.316835	0.730148	0.49505	1356	NSMF	503375	512083	+	upstream	-104	104	NearestLocation
AEMK02000682.1	503283	-	0.667436	0.86774	0.492611	1357	NSMF	503375	512083	+	upstream	-92	92	NearestLocation
AEMK02000682.1	503285	-	0.520493	0.835494	0.493421	1358	NSMF	503375	512083	+	upstream	-90	90	NearestLocation
AEMK02000682.1	503291	-	0.921581	0.906465	0.328901	1359	NSMF	503375	512083	+	upstream	-84	84	NearestLocation
AEMK02000682.1	503295	-	0.714983	0.876911	0.496689	1360	NSMF	503375	512083	+	upstream	-80	80	NearestLocation
AEMK02000682.1	503299	-	0.925715	0.907195	0.321043	1361	NSMF	503375	512083	+	upstream	-76	76	NearestLocation
AEMK02000682.1	503471	-	0.268301	0.691569	1.99696	1362	NSMF	503375	512083	+	inside	96	96	NearestLocation
AEMK02000682.1	503474	-	0.246105	0.67525	0.939589	1363	NSMF	503375	512083	+	inside	99	99	NearestLocation
AEMK02000682.1	503476	-	0.454787	0.81191	0.623489	1364	NSMF	503375	512083	+	inside	101	101	NearestLocation
AEMK02000682.1	503479	-	0.558906	0.845224	0.797721	1365	NSMF	503375	512083	+	inside	104	104	NearestLocation
AEMK02000682.1	503490	-	0.942065	0.909648	0.299401	1366	NSMF	503375	512083	+	inside	115	115	NearestLocation
AEMK02000682.1	503493	-	0.93115	0.90823	0.4329	1367	NSMF	503375	512083	+	inside	118	118	NearestLocation
AEMK02000682.1	503499	-	0.302813	0.719108	0.524476	1368	NSMF	503375	512083	+	inside	124	124	NearestLocation
AEMK02000682.1	503502	-	0.296394	0.713873	0.524476	1369	NSMF	503375	512083	+	inside	127	127	NearestLocation
AEMK02000682.1	503506	-	0.547254	0.842139	0.429185	1370	NSMF	503375	512083	+	inside	131	131	NearestLocation
AEMK02000682.1	503508	-	0.547306	0.842139	0.430108	1371	NSMF	503375	512083	+	inside	133	133	NearestLocation
AEMK02000682.1	503513	-	0.544762	0.841798	0.430108	1372	NSMF	503375	512083	+	inside	138	138	NearestLocation
AEMK02000682.1	503515	-	0.120788	0.514885	0.437637	1373	NSMF	503375	512083	+	inside	140	140	NearestLocation
AEMK02000682.1	503535	-	0.55845	0.845224	0.999494	1374	NSMF	503375	512083	+	inside	160	160	NearestLocation
AEMK02000682.1	503538	-	0.484222	0.824264	0.713012	1375	NSMF	503375	512083	+	inside	163	163	NearestLocation
AEMK02000682.1	503541	-	0.672831	0.86864	1.1123	1376	NSMF	503375	512083	+	inside	166	166	NearestLocation
AEMK02000682.1	503644	-	0.764999	0.885375	1.97445	1377	NSMF	503375	512083	+	inside	269	269	NearestLocation
AEMK02000682.1	503653	-	0.630917	0.861264	1.01695	1378	NSMF	503375	512083	+	inside	278	278	NearestLocation
AEMK02000682.1	503662	-	0.898471	0.903897	0.856164	1379	NSMF	503375	512083	+	inside	287	287	NearestLocation
AEMK02000682.1	503674	-	0.303641	0.719703	0.506757	1380	NSMF	503375	512083	+	inside	299	299	NearestLocation
AEMK02000682.1	503676	-	0.181774	0.614342	0.694444	1381	NSMF	503375	512083	+	inside	301	301	NearestLocation
AEMK02000682.1	503679	-	0.422908	0.797084	0.674536	1382	NSMF	503375	512083	+	inside	304	304	NearestLocation
AEMK02000682.1	505027	+	5.28842e-10	3.90966e-08	64.9077	1383	NSMF	503375	512083	+	inside	1652	1652	NearestLocation
AEMK02000682.1	505099	+	0.153302	0.569057	4.75472	1384	NSMF	503375	512083	+	inside	1724	1724	NearestLocation
AEMK02000682.1	551581	+	1.32004e-05	0.00042035	5.68234	1385	NOXA1	542432	551728	-	inside	147	147	NearestLocation
AEMK02000682.1	551583	+	0.13145	0.533894	1.66395	1386	NOXA1	542432	551728	-	inside	145	145	NearestLocation
AEMK02000682.1	551597	+	0.000563837	0.0118684	4.06189	1387	NOXA1	542432	551728	-	inside	131	131	NearestLocation
AEMK02000682.1	551634	+	5.89622e-08	3.09565e-06	12.0837	1388	NOXA1	542432	551728	-	inside	94	94	NearestLocation
AEMK02000682.1	551636	+	1.13133e-06	4.60849e-05	6.8744	1389	NOXA1	542432	551728	-	inside	92	92	NearestLocation
AEMK02000682.1	551649	+	0.381035	0.775323	2.53795	1390	NOXA1	542432	551728	-	inside	79	79	NearestLocation
AEMK02000682.1	570565	+	5.8436e-09	3.64941e-07	8.33077	1391	EXD3	551983	609156	+	inside	18582	18582	NearestLocation
AEMK02000682.1	570568	+	0.00245693	0.0406201	5.1733	1392	EXD3	551983	609156	+	inside	18585	18585	NearestLocation
AEMK02000682.1	570592	+	4.79909e-06	0.000170928	9.45523	1393	EXD3	551983	609156	+	inside	18609	18609	NearestLocation
AEMK02000682.1	570594	+	1.23542e-09	8.64281e-08	14.0264	1394	EXD3	551983	609156	+	inside	18611	18611	NearestLocation
AEMK02000682.1	570600	+	6.40763e-15	1.1646e-12	22.0449	1395	EXD3	551983	609156	+	inside	18617	18617	NearestLocation
AEMK02000682.1	570613	+	1.49363e-09	1.03173e-07	13.33	1396	EXD3	551983	609156	+	inside	18630	18630	NearestLocation
AEMK02000682.1	570857	+	1.257e-06	5.07134e-05	19.2159	1397	EXD3	551983	609156	+	inside	18874	18874	NearestLocation
AEMK02000682.1	570865	+	2.24784e-11	2.14613e-09	25.9253	1398	EXD3	551983	609156	+	inside	18882	18882	NearestLocation
AEMK02000682.1	570886	+	0.00561975	0.0792686	6.63544	1399	EXD3	551983	609156	+	inside	18903	18903	NearestLocation
AEMK02000682.1	614178	-	0.431745	0.801954	2.40338	1400	NELFB	611464	656547	-	inside	42369	2714	Overlapping
AEMK02000682.1	614178	-	0.431745	0.801954	2.40338	1400	NRARP	614254	614598	+	upstream	-76	76	NearestLocation
AEMK02000682.1	614187	+	0.004909	0.071406	2.02999	1401	NELFB	611464	656547	-	inside	42360	2723	Overlapping
AEMK02000682.1	614187	+	0.004909	0.071406	2.02999	1401	NRARP	614254	614598	+	upstream	-67	67	NearestLocation
AEMK02000682.1	614188	-	0.00019284	0.00465156	2.53162	1402	NELFB	611464	656547	-	inside	42359	2724	Overlapping
AEMK02000682.1	614188	-	0.00019284	0.00465156	2.53162	1402	NRARP	614254	614598	+	upstream	-66	66	NearestLocation
AEMK02000682.1	614190	+	0.000396242	0.00878288	2.26291	1403	NELFB	611464	656547	-	inside	42357	2726	Overlapping
AEMK02000682.1	614190	+	0.000396242	0.00878288	2.26291	1403	NRARP	614254	614598	+	upstream	-64	64	NearestLocation
AEMK02000682.1	614191	-	0.00912084	0.115424	1.50965	1404	NELFB	611464	656547	-	inside	42356	2727	Overlapping
AEMK02000682.1	614191	-	0.00912084	0.115424	1.50965	1404	NRARP	614254	614598	+	upstream	-63	63	NearestLocation
AEMK02000682.1	614203	-	0.3388	0.747554	0.511319	1405	NELFB	611464	656547	-	inside	42344	2739	Overlapping
AEMK02000682.1	614203	-	0.3388	0.747554	0.511319	1405	NRARP	614254	614598	+	upstream	-51	51	NearestLocation
AEMK02000682.1	614205	+	0.252094	0.678663	0.69819	1406	NELFB	611464	656547	-	inside	42342	2741	Overlapping
AEMK02000682.1	614205	+	0.252094	0.678663	0.69819	1406	NRARP	614254	614598	+	upstream	-49	49	NearestLocation
AEMK02000682.1	614206	-	0.16745	0.59259	0.890493	1407	NELFB	611464	656547	-	inside	42341	2742	Overlapping
AEMK02000682.1	614206	-	0.16745	0.59259	0.890493	1407	NRARP	614254	614598	+	upstream	-48	48	NearestLocation
AEMK02000682.1	614221	+	0.282357	0.703024	3.02621	1408	NELFB	611464	656547	-	inside	42326	2757	Overlapping
AEMK02000682.1	614221	+	0.282357	0.703024	3.02621	1408	NRARP	614254	614598	+	upstream	-33	33	NearestLocation
AEMK02000682.1	614718	-	0.099799	0.48474	5.00692	1409	NELFB	611464	656547	-	inside	41829	3254	Overlapping
AEMK02000682.1	614718	-	0.099799	0.48474	5.00692	1409	NRARP	614254	614598	+	downstream	464	120	NearestLocation
AEMK02000682.1	614721	-	0.000348971	0.00785973	4.30133	1410	NELFB	611464	656547	-	inside	41826	3257	Overlapping
AEMK02000682.1	614721	-	0.000348971	0.00785973	4.30133	1410	NRARP	614254	614598	+	downstream	467	123	NearestLocation
AEMK02000682.1	614723	-	0.19201	0.627132	2.62119	1411	NELFB	611464	656547	-	inside	41824	3259	Overlapping
AEMK02000682.1	614723	-	0.19201	0.627132	2.62119	1411	NRARP	614254	614598	+	downstream	469	125	NearestLocation
AEMK02000682.1	614730	-	0.126377	0.52524	1.59923	1412	NELFB	611464	656547	-	inside	41817	3266	Overlapping
AEMK02000682.1	614730	-	0.126377	0.52524	1.59923	1412	NRARP	614254	614598	+	downstream	476	132	NearestLocation
AEMK02000682.1	614739	-	0.00307294	0.0487423	1.33929	1413	NELFB	611464	656547	-	inside	41808	3275	Overlapping
AEMK02000682.1	614739	-	0.00307294	0.0487423	1.33929	1413	NRARP	614254	614598	+	downstream	485	141	NearestLocation
AEMK02000682.1	614744	-	0.00124361	0.0233452	5.75721	1414	NELFB	611464	656547	-	inside	41803	3280	Overlapping
AEMK02000682.1	614744	-	0.00124361	0.0233452	5.75721	1414	NRARP	614254	614598	+	downstream	490	146	NearestLocation
AEMK02000682.1	614747	-	4.07687e-06	0.000147412	6.3319	1415	NELFB	611464	656547	-	inside	41800	3283	Overlapping
AEMK02000682.1	614747	-	4.07687e-06	0.000147412	6.3319	1415	NRARP	614254	614598	+	downstream	493	149	NearestLocation
AEMK02000682.1	614758	-	0.712357	0.876519	0.707306	1416	NELFB	611464	656547	-	inside	41789	3294	Overlapping
AEMK02000682.1	614758	-	0.712357	0.876519	0.707306	1416	NRARP	614254	614598	+	downstream	504	160	NearestLocation
AEMK02000682.1	614762	-	0.051793	0.351382	1.1236	1417	NELFB	611464	656547	-	inside	41785	3298	Overlapping
AEMK02000682.1	614762	-	0.051793	0.351382	1.1236	1417	NRARP	614254	614598	+	downstream	508	164	NearestLocation
AEMK02000682.1	614764	-	0.571799	0.849235	0.349592	1418	NELFB	611464	656547	-	inside	41783	3300	Overlapping
AEMK02000682.1	614764	-	0.571799	0.849235	0.349592	1418	NRARP	614254	614598	+	downstream	510	166	NearestLocation
AEMK02000682.1	614770	-	0.725181	0.878901	0.889091	1419	NELFB	611464	656547	-	inside	41777	3306	Overlapping
AEMK02000682.1	614770	-	0.725181	0.878901	0.889091	1419	NRARP	614254	614598	+	downstream	516	172	NearestLocation
AEMK02000682.1	619708	-	0.600651	0.856127	2.58682	1420	NELFB	611464	656547	-	inside	36839	8244	Overlapping
AEMK02000682.1	619708	-	0.600651	0.856127	2.58682	1420	NRARP	614254	614598	+	downstream	5454	5110	NearestLocation
AEMK02000682.1	619714	-	0.224864	0.659575	0.417537	1421	NELFB	611464	656547	-	inside	36833	8250	Overlapping
AEMK02000682.1	619714	-	0.224864	0.659575	0.417537	1421	NRARP	614254	614598	+	downstream	5460	5116	NearestLocation
AEMK02000682.1	619718	-	0.562738	0.846022	0.195428	1422	NELFB	611464	656547	-	inside	36829	8254	Overlapping
AEMK02000682.1	619718	-	0.562738	0.846022	0.195428	1422	NRARP	614254	614598	+	downstream	5464	5120	NearestLocation
AEMK02000682.1	619721	-	0.316426	0.729822	0.902935	1423	NELFB	611464	656547	-	inside	36826	8257	Overlapping
AEMK02000682.1	619721	-	0.316426	0.729822	0.902935	1423	NRARP	614254	614598	+	downstream	5467	5123	NearestLocation
AEMK02000682.1	619723	-	0.953708	0.910423	0.233971	1424	NELFB	611464	656547	-	inside	36824	8259	Overlapping
AEMK02000682.1	619723	-	0.953708	0.910423	0.233971	1424	NRARP	614254	614598	+	downstream	5469	5125	NearestLocation
AEMK02000682.1	619736	-	0.381988	0.775755	0.634249	1425	NELFB	611464	656547	-	inside	36811	8272	Overlapping
AEMK02000682.1	619736	-	0.381988	0.775755	0.634249	1425	NRARP	614254	614598	+	downstream	5482	5138	NearestLocation
AEMK02000682.1	619747	-	0.294124	0.711476	0.408913	1426	NELFB	611464	656547	-	inside	36800	8283	Overlapping
AEMK02000682.1	619747	-	0.294124	0.711476	0.408913	1426	NRARP	614254	614598	+	downstream	5493	5149	NearestLocation
AEMK02000682.1	619752	-	0.1258	0.524319	0.813049	1427	NELFB	611464	656547	-	inside	36795	8288	Overlapping
AEMK02000682.1	619752	-	0.1258	0.524319	0.813049	1427	NRARP	614254	614598	+	downstream	5498	5154	NearestLocation
AEMK02000682.1	667533	-	0.332561	0.743473	1.4997	1428	FAM166A	662297	666096	+	downstream	5236	1437	NearestLocation
AEMK02000682.1	667533	-	0.332561	0.743473	1.4997	1428	TUBB4B	665246	719430	-	inside	51897	2287	Overlapping
AEMK02000682.1	667542	-	0.682236	0.87086	0.859288	1429	FAM166A	662297	666096	+	downstream	5245	1446	NearestLocation
AEMK02000682.1	667542	-	0.682236	0.87086	0.859288	1429	TUBB4B	665246	719430	-	inside	51888	2296	Overlapping
AEMK02000682.1	667554	-	0.433103	0.802568	0.986349	1430	FAM166A	662297	666096	+	downstream	5257	1458	NearestLocation
AEMK02000682.1	667554	-	0.433103	0.802568	0.986349	1430	TUBB4B	665246	719430	-	inside	51876	2308	Overlapping
AEMK02000682.1	667561	+	0.527973	0.837848	0.664552	1431	FAM166A	662297	666096	+	downstream	5264	1465	NearestLocation
AEMK02000682.1	667561	+	0.527973	0.837848	0.664552	1431	TUBB4B	665246	719430	-	inside	51869	2315	Overlapping
AEMK02000682.1	667562	-	0.928382	0.907818	0.863931	1432	FAM166A	662297	666096	+	downstream	5265	1466	NearestLocation
AEMK02000682.1	667562	-	0.928382	0.907818	0.863931	1432	TUBB4B	665246	719430	-	inside	51868	2316	Overlapping
AEMK02000682.1	667577	+	0.833507	0.897221	0.389871	1433	FAM166A	662297	666096	+	downstream	5280	1481	NearestLocation
AEMK02000682.1	667577	+	0.833507	0.897221	0.389871	1433	TUBB4B	665246	719430	-	inside	51853	2331	Overlapping
AEMK02000682.1	667578	-	0.211142	0.648508	0.990532	1434	FAM166A	662297	666096	+	downstream	5281	1482	NearestLocation
AEMK02000682.1	667578	-	0.211142	0.648508	0.990532	1434	TUBB4B	665246	719430	-	inside	51852	2332	Overlapping
AEMK02000682.1	667586	+	0.59999	0.855656	0.273134	1435	FAM166A	662297	666096	+	downstream	5289	1490	NearestLocation
AEMK02000682.1	667586	+	0.59999	0.855656	0.273134	1435	TUBB4B	665246	719430	-	inside	51844	2340	Overlapping
AEMK02000682.1	667587	-	0.294762	0.7122	0.93475	1436	FAM166A	662297	666096	+	downstream	5290	1491	NearestLocation
AEMK02000682.1	667587	-	0.294762	0.7122	0.93475	1436	TUBB4B	665246	719430	-	inside	51843	2341	Overlapping
AEMK02000682.1	667598	+	0.504773	0.831807	1.87475	1437	FAM166A	662297	666096	+	downstream	5301	1502	NearestLocation
AEMK02000682.1	667598	+	0.504773	0.831807	1.87475	1437	TUBB4B	665246	719430	-	inside	51832	2352	Overlapping
AEMK02000682.1	667608	-	0.89294	0.90305	1.14098	1438	FAM166A	662297	666096	+	downstream	5311	1512	NearestLocation
AEMK02000682.1	667608	-	0.89294	0.90305	1.14098	1438	TUBB4B	665246	719430	-	inside	51822	2362	Overlapping
AEMK02000682.1	667619	+	0.0464455	0.329859	1.12	1439	FAM166A	662297	666096	+	downstream	5322	1523	NearestLocation
AEMK02000682.1	667619	+	0.0464455	0.329859	1.12	1439	TUBB4B	665246	719430	-	inside	51811	2373	Overlapping
AEMK02000682.1	667620	-	0.974933	0.910423	0.55009	1440	FAM166A	662297	666096	+	downstream	5323	1524	NearestLocation
AEMK02000682.1	667620	-	0.974933	0.910423	0.55009	1440	TUBB4B	665246	719430	-	inside	51810	2374	Overlapping
AEMK02000682.1	667622	+	0.0771638	0.435374	0.916688	1441	FAM166A	662297	666096	+	downstream	5325	1526	NearestLocation
AEMK02000682.1	667622	+	0.0771638	0.435374	0.916688	1441	TUBB4B	665246	719430	-	inside	51808	2376	Overlapping
AEMK02000682.1	667623	-	0.681722	0.870753	0.729915	1442	FAM166A	662297	666096	+	downstream	5326	1527	NearestLocation
AEMK02000682.1	667623	-	0.681722	0.870753	0.729915	1442	TUBB4B	665246	719430	-	inside	51807	2377	Overlapping
AEMK02000682.1	667644	+	0.0231818	0.219263	0.956938	1443	FAM166A	662297	666096	+	downstream	5347	1548	NearestLocation
AEMK02000682.1	667644	+	0.0231818	0.219263	0.956938	1443	TUBB4B	665246	719430	-	inside	51786	2398	Overlapping
AEMK02000682.1	667645	-	0.86226	0.900016	0.737958	1444	FAM166A	662297	666096	+	downstream	5348	1549	NearestLocation
AEMK02000682.1	667645	-	0.86226	0.900016	0.737958	1444	TUBB4B	665246	719430	-	inside	51785	2399	Overlapping
AEMK02000682.1	667651	+	0.0878711	0.459888	0.972447	1445	FAM166A	662297	666096	+	downstream	5354	1555	NearestLocation
AEMK02000682.1	667651	+	0.0878711	0.459888	0.972447	1445	TUBB4B	665246	719430	-	inside	51779	2405	Overlapping
AEMK02000682.1	667652	-	0.71703	0.877152	0.548109	1446	FAM166A	662297	666096	+	downstream	5355	1556	NearestLocation
AEMK02000682.1	667652	-	0.71703	0.877152	0.548109	1446	TUBB4B	665246	719430	-	inside	51778	2406	Overlapping
AEMK02000682.1	667653	+	0.0240814	0.224818	0.963082	1447	FAM166A	662297	666096	+	downstream	5356	1557	NearestLocation
AEMK02000682.1	667653	+	0.0240814	0.224818	0.963082	1447	TUBB4B	665246	719430	-	inside	51777	2407	Overlapping
AEMK02000682.1	667654	-	0.985329	0.910423	0.735613	1448	FAM166A	662297	666096	+	downstream	5357	1558	NearestLocation
AEMK02000682.1	667654	-	0.985329	0.910423	0.735613	1448	TUBB4B	665246	719430	-	inside	51776	2408	Overlapping
AEMK02000682.1	667657	+	0.0519182	0.351871	0.827815	1449	FAM166A	662297	666096	+	downstream	5360	1561	NearestLocation
AEMK02000682.1	667657	+	0.0519182	0.351871	0.827815	1449	TUBB4B	665246	719430	-	inside	51773	2411	Overlapping
AEMK02000682.1	667658	-	0.775097	0.887042	0.665953	1450	FAM166A	662297	666096	+	downstream	5361	1562	NearestLocation
AEMK02000682.1	667658	-	0.775097	0.887042	0.665953	1450	TUBB4B	665246	719430	-	inside	51772	2412	Overlapping
AEMK02000682.1	667662	+	0.09519	0.475448	0.621538	1451	FAM166A	662297	666096	+	downstream	5365	1566	NearestLocation
AEMK02000682.1	667662	+	0.09519	0.475448	0.621538	1451	TUBB4B	665246	719430	-	inside	51768	2416	Overlapping
AEMK02000682.1	667802	-	0.227504	0.661773	1.23225	1452	FAM166A	662297	666096	+	downstream	5505	1706	NearestLocation
AEMK02000682.1	667802	-	0.227504	0.661773	1.23225	1452	TUBB4B	665246	719430	-	inside	51628	2556	Overlapping
AEMK02000682.1	667809	-	0.626077	0.86087	0.241546	1453	FAM166A	662297	666096	+	downstream	5512	1713	NearestLocation
AEMK02000682.1	667809	-	0.626077	0.86087	0.241546	1453	TUBB4B	665246	719430	-	inside	51621	2563	Overlapping
AEMK02000682.1	667819	-	0.639727	0.862572	0.240385	1454	FAM166A	662297	666096	+	downstream	5522	1723	NearestLocation
AEMK02000682.1	667819	-	0.639727	0.862572	0.240385	1454	TUBB4B	665246	719430	-	inside	51611	2573	Overlapping
AEMK02000682.1	667822	-	0.628094	0.860907	0.240964	1455	FAM166A	662297	666096	+	downstream	5525	1726	NearestLocation
AEMK02000682.1	667822	-	0.628094	0.860907	0.240964	1455	TUBB4B	665246	719430	-	inside	51608	2576	Overlapping
AEMK02000682.1	667824	-	0.860836	0.899893	0.240385	1456	FAM166A	662297	666096	+	downstream	5527	1728	NearestLocation
AEMK02000682.1	667824	-	0.860836	0.899893	0.240385	1456	TUBB4B	665246	719430	-	inside	51606	2578	Overlapping
AEMK02000682.1	667826	-	0.629043	0.861077	0.240964	1457	FAM166A	662297	666096	+	downstream	5529	1730	NearestLocation
AEMK02000682.1	667826	-	0.629043	0.861077	0.240964	1457	TUBB4B	665246	719430	-	inside	51604	2580	Overlapping
AEMK02000682.1	667832	-	0.40856	0.790447	0.481928	1458	FAM166A	662297	666096	+	downstream	5535	1736	NearestLocation
AEMK02000682.1	667832	-	0.40856	0.790447	0.481928	1458	TUBB4B	665246	719430	-	inside	51598	2586	Overlapping
AEMK02000682.1	667839	-	0.577583	0.850013	0.240385	1459	FAM166A	662297	666096	+	downstream	5542	1743	NearestLocation
AEMK02000682.1	667839	-	0.577583	0.850013	0.240385	1459	TUBB4B	665246	719430	-	inside	51591	2593	Overlapping
AEMK02000682.1	667845	-	0.63428	0.861806	0.239808	1460	FAM166A	662297	666096	+	downstream	5548	1749	NearestLocation
AEMK02000682.1	667845	-	0.63428	0.861806	0.239808	1460	TUBB4B	665246	719430	-	inside	51585	2599	Overlapping
AEMK02000682.1	667848	-	0.315225	0.728782	0.724638	1461	FAM166A	662297	666096	+	downstream	5551	1752	NearestLocation
AEMK02000682.1	667848	-	0.315225	0.728782	0.724638	1461	TUBB4B	665246	719430	-	inside	51582	2602	Overlapping
AEMK02000682.1	667852	-	0.411225	0.791721	0.487805	1462	FAM166A	662297	666096	+	downstream	5555	1756	NearestLocation
AEMK02000682.1	667852	-	0.411225	0.791721	0.487805	1462	TUBB4B	665246	719430	-	inside	51578	2606	Overlapping
AEMK02000682.1	667856	-	0.118866	0.51235	0.480769	1463	FAM166A	662297	666096	+	downstream	5559	1760	NearestLocation
AEMK02000682.1	667856	-	0.118866	0.51235	0.480769	1463	TUBB4B	665246	719430	-	inside	51574	2610	Overlapping
AEMK02000682.1	667862	-	0.66636	0.867596	0.481928	1464	FAM166A	662297	666096	+	downstream	5565	1766	NearestLocation
AEMK02000682.1	667862	-	0.66636	0.867596	0.481928	1464	TUBB4B	665246	719430	-	inside	51568	2616	Overlapping
AEMK02000682.1	667877	-	0.412439	0.792199	0.485437	1465	FAM166A	662297	666096	+	downstream	5580	1781	NearestLocation
AEMK02000682.1	667877	-	0.412439	0.792199	0.485437	1465	TUBB4B	665246	719430	-	inside	51553	2631	Overlapping
AEMK02000682.1	667881	-	0.614267	0.858501	0.485437	1466	FAM166A	662297	666096	+	downstream	5584	1785	NearestLocation
AEMK02000682.1	667881	-	0.614267	0.858501	0.485437	1466	TUBB4B	665246	719430	-	inside	51549	2635	Overlapping
AEMK02000682.1	668130	-	0.0855774	0.4548	2.50094	1467	FAM166A	662297	666096	+	downstream	5833	2034	NearestLocation
AEMK02000682.1	668130	-	0.0855774	0.4548	2.50094	1467	TUBB4B	665246	719430	-	inside	51300	2884	Overlapping
AEMK02000682.1	668148	+	0.656243	0.865152	0.234797	1468	FAM166A	662297	666096	+	downstream	5851	2052	NearestLocation
AEMK02000682.1	668148	+	0.656243	0.865152	0.234797	1468	TUBB4B	665246	719430	-	inside	51282	2902	Overlapping
AEMK02000682.1	668149	-	0.845313	0.898315	0.992556	1469	FAM166A	662297	666096	+	downstream	5852	2053	NearestLocation
AEMK02000682.1	668149	-	0.845313	0.898315	0.992556	1469	TUBB4B	665246	719430	-	inside	51281	2903	Overlapping
AEMK02000682.1	668157	+	0.639525	0.862572	0.236483	1470	FAM166A	662297	666096	+	downstream	5860	2061	NearestLocation
AEMK02000682.1	668157	+	0.639525	0.862572	0.236483	1470	TUBB4B	665246	719430	-	inside	51273	2911	Overlapping
AEMK02000682.1	668158	-	0.990405	0.910423	0.740741	1471	FAM166A	662297	666096	+	downstream	5861	2062	NearestLocation
AEMK02000682.1	668158	-	0.990405	0.910423	0.740741	1471	TUBB4B	665246	719430	-	inside	51272	2912	Overlapping
AEMK02000682.1	668161	+	0.328505	0.739884	0.460122	1472	FAM166A	662297	666096	+	downstream	5864	2065	NearestLocation
AEMK02000682.1	668161	+	0.328505	0.739884	0.460122	1472	TUBB4B	665246	719430	-	inside	51269	2915	Overlapping
AEMK02000682.1	668162	-	0.992594	0.910423	0.742574	1473	FAM166A	662297	666096	+	downstream	5865	2066	NearestLocation
AEMK02000682.1	668162	-	0.992594	0.910423	0.742574	1473	TUBB4B	665246	719430	-	inside	51268	2916	Overlapping
AEMK02000682.1	668167	+	0.240297	0.670871	0.679743	1474	FAM166A	662297	666096	+	downstream	5870	2071	NearestLocation
AEMK02000682.1	668167	+	0.240297	0.670871	0.679743	1474	TUBB4B	665246	719430	-	inside	51263	2921	Overlapping
AEMK02000682.1	668168	-	0.783099	0.888535	0.497512	1475	FAM166A	662297	666096	+	downstream	5871	2072	NearestLocation
AEMK02000682.1	668168	-	0.783099	0.888535	0.497512	1475	TUBB4B	665246	719430	-	inside	51262	2922	Overlapping
AEMK02000682.1	668186	+	0.666623	0.867596	0.244375	1476	FAM166A	662297	666096	+	downstream	5889	2090	NearestLocation
AEMK02000682.1	668186	+	0.666623	0.867596	0.244375	1476	TUBB4B	665246	719430	-	inside	51244	2940	Overlapping
AEMK02000682.1	668187	-	0.996389	0.910423	0.753769	1477	FAM166A	662297	666096	+	downstream	5890	2091	NearestLocation
AEMK02000682.1	668187	-	0.996389	0.910423	0.753769	1477	TUBB4B	665246	719430	-	inside	51243	2941	Overlapping
AEMK02000682.1	668194	+	0.155326	0.572245	1.43928	1478	FAM166A	662297	666096	+	downstream	5897	2098	NearestLocation
AEMK02000682.1	668194	+	0.155326	0.572245	1.43928	1478	TUBB4B	665246	719430	-	inside	51236	2948	Overlapping
AEMK02000682.1	674796	+	0.684373	0.871003	1.15769	1479	SLC34A3	672186	677518	-	inside	2722	2610	NearestLocation
AEMK02000682.1	674796	+	0.684373	0.871003	1.15769	1479	TUBB4B	665246	719430	-	inside	44634	9550	Overlapping
AEMK02000682.1	674823	+	0.190002	0.624257	2.11616	1480	SLC34A3	672186	677518	-	inside	2695	2637	NearestLocation
AEMK02000682.1	674823	+	0.190002	0.624257	2.11616	1480	TUBB4B	665246	719430	-	inside	44607	9577	Overlapping
AEMK02000682.1	685666	+	0.471125	0.819073	1.16861	1481	RNF208	685647	687435	+	inside	19	19	NearestLocation
AEMK02000682.1	685666	+	0.471125	0.819073	1.16861	1481	TUBB4B	665246	719430	-	inside	33764	20420	Overlapping
AEMK02000682.1	685669	+	0.394885	0.782552	0.702576	1482	RNF208	685647	687435	+	inside	22	22	NearestLocation
AEMK02000682.1	685669	+	0.394885	0.782552	0.702576	1482	TUBB4B	665246	719430	-	inside	33761	20423	Overlapping
AEMK02000682.1	685672	+	0.181003	0.613547	0.752266	1483	RNF208	685647	687435	+	inside	25	25	NearestLocation
AEMK02000682.1	685672	+	0.181003	0.613547	0.752266	1483	TUBB4B	665246	719430	-	inside	33758	20426	Overlapping
AEMK02000682.1	685675	+	0.077462	0.43598	0.775611	1484	RNF208	685647	687435	+	inside	28	28	NearestLocation
AEMK02000682.1	685675	+	0.077462	0.43598	0.775611	1484	TUBB4B	665246	719430	-	inside	33755	20429	Overlapping
AEMK02000682.1	685677	+	0.290614	0.709098	0.700935	1485	RNF208	685647	687435	+	inside	30	30	NearestLocation
AEMK02000682.1	685677	+	0.290614	0.709098	0.700935	1485	TUBB4B	665246	719430	-	inside	33753	20431	Overlapping
AEMK02000682.1	685679	+	0.334905	0.745359	0.605892	1486	RNF208	685647	687435	+	inside	32	32	NearestLocation
AEMK02000682.1	685679	+	0.334905	0.745359	0.605892	1486	TUBB4B	665246	719430	-	inside	33751	20433	Overlapping
AEMK02000682.1	685684	+	0.12542	0.523506	3.4254	1487	RNF208	685647	687435	+	inside	37	37	NearestLocation
AEMK02000682.1	685684	+	0.12542	0.523506	3.4254	1487	TUBB4B	665246	719430	-	inside	33746	20438	Overlapping
AEMK02000682.1	698131	+	0.783839	0.888661	0.297619	1488	TMEM203	697997	699548	+	inside	134	134	NearestLocation
AEMK02000682.1	698131	+	0.783839	0.888661	0.297619	1488	TUBB4B	665246	719430	-	inside	21299	21299	Overlapping
AEMK02000682.1	698135	+	0.536537	0.840204	0.295858	1489	TMEM203	697997	699548	+	inside	138	138	NearestLocation
AEMK02000682.1	698135	+	0.536537	0.840204	0.295858	1489	TUBB4B	665246	719430	-	inside	21295	21295	Overlapping
AEMK02000682.1	698145	+	0.683267	0.870874	0.122274	1490	TMEM203	697997	699548	+	inside	148	148	NearestLocation
AEMK02000682.1	698145	+	0.683267	0.870874	0.122274	1490	TUBB4B	665246	719430	-	inside	21285	21285	Overlapping
AEMK02000682.1	698152	+	0.805768	0.891961	0.177897	1491	TMEM203	697997	699548	+	inside	155	155	NearestLocation
AEMK02000682.1	698152	+	0.805768	0.891961	0.177897	1491	TUBB4B	665246	719430	-	inside	21278	21278	Overlapping
AEMK02000682.1	698154	+	0.382826	0.776257	0.352734	1492	TMEM203	697997	699548	+	inside	157	157	NearestLocation
AEMK02000682.1	698154	+	0.382826	0.776257	0.352734	1492	TUBB4B	665246	719430	-	inside	21276	21276	Overlapping
AEMK02000682.1	698157	+	0.795089	0.890094	0.123183	1493	TMEM203	697997	699548	+	inside	160	160	NearestLocation
AEMK02000682.1	698157	+	0.795089	0.890094	0.123183	1493	TUBB4B	665246	719430	-	inside	21273	21273	Overlapping
AEMK02000682.1	698160	+	0.564208	0.846687	0.512586	1494	TMEM203	697997	699548	+	inside	163	163	NearestLocation
AEMK02000682.1	698160	+	0.564208	0.846687	0.512586	1494	TUBB4B	665246	719430	-	inside	21270	21270	Overlapping
AEMK02000682.1	698163	+	0.799778	0.890721	0.180371	1495	TMEM203	697997	699548	+	inside	166	166	NearestLocation
AEMK02000682.1	698163	+	0.799778	0.890721	0.180371	1495	TUBB4B	665246	719430	-	inside	21267	21267	Overlapping
AEMK02000682.1	698173	+	0.628749	0.861032	0.657685	1496	TMEM203	697997	699548	+	inside	176	176	NearestLocation
AEMK02000682.1	698173	+	0.628749	0.861032	0.657685	1496	TUBB4B	665246	719430	-	inside	21257	21257	Overlapping
AEMK02000682.1	698176	+	0.85848	0.899893	5.40698	1497	TMEM203	697997	699548	+	inside	179	179	NearestLocation
AEMK02000682.1	698176	+	0.85848	0.899893	5.40698	1497	TUBB4B	665246	719430	-	inside	21254	21254	Overlapping
AEMK02000682.1	701305	-	0.858309	0.899893	1.07271	1498	TPRN	701685	709771	+	upstream	-380	380	NearestLocation
AEMK02000682.1	701305	-	0.858309	0.899893	1.07271	1498	TUBB4B	665246	719430	-	inside	18125	18125	Overlapping
AEMK02000682.1	701319	-	0.901648	0.904298	2.3768	1499	TPRN	701685	709771	+	upstream	-366	366	NearestLocation
AEMK02000682.1	701319	-	0.901648	0.904298	2.3768	1499	TUBB4B	665246	719430	-	inside	18111	18111	Overlapping
AEMK02000682.1	702180	-	0.395407	0.782744	3.79782	1500	TPRN	701685	709771	+	inside	495	495	NearestLocation
AEMK02000682.1	702180	-	0.395407	0.782744	3.79782	1500	TUBB4B	665246	719430	-	inside	17250	17250	Overlapping
AEMK02000682.1	702188	-	0.808001	0.892203	0.835073	1501	TPRN	701685	709771	+	inside	503	503	NearestLocation
AEMK02000682.1	702188	-	0.808001	0.892203	0.835073	1501	TUBB4B	665246	719430	-	inside	17242	17242	Overlapping
AEMK02000682.1	702194	-	0.539992	0.84056	0.289017	1502	TPRN	701685	709771	+	inside	509	509	NearestLocation
AEMK02000682.1	702194	-	0.539992	0.84056	0.289017	1502	TUBB4B	665246	719430	-	inside	17236	17236	Overlapping
AEMK02000682.1	702196	-	0.496812	0.829389	0.423116	1503	TPRN	701685	709771	+	inside	511	511	NearestLocation
AEMK02000682.1	702196	-	0.496812	0.829389	0.423116	1503	TUBB4B	665246	719430	-	inside	17234	17234	Overlapping
AEMK02000682.1	702199	-	0.00221944	0.0375563	0.577201	1504	TPRN	701685	709771	+	inside	514	514	NearestLocation
AEMK02000682.1	702199	-	0.00221944	0.0375563	0.577201	1504	TUBB4B	665246	719430	-	inside	17231	17231	Overlapping
AEMK02000682.1	702202	-	0.299416	0.716547	0.288184	1505	TPRN	701685	709771	+	inside	517	517	NearestLocation
AEMK02000682.1	702202	-	0.299416	0.716547	0.288184	1505	TUBB4B	665246	719430	-	inside	17228	17228	Overlapping
AEMK02000682.1	702211	-	0.778339	0.887296	0.114989	1506	TPRN	701685	709771	+	inside	526	526	NearestLocation
AEMK02000682.1	702211	-	0.778339	0.887296	0.114989	1506	TUBB4B	665246	719430	-	inside	17219	17219	Overlapping
AEMK02000682.1	702217	-	0.0886202	0.461384	0.286944	1507	TPRN	701685	709771	+	inside	532	532	NearestLocation
AEMK02000682.1	702217	-	0.0886202	0.461384	0.286944	1507	TUBB4B	665246	719430	-	inside	17213	17213	Overlapping
AEMK02000682.1	702222	-	0.208039	0.645841	0.517403	1508	TPRN	701685	709771	+	inside	537	537	NearestLocation
AEMK02000682.1	702222	-	0.208039	0.645841	0.517403	1508	TUBB4B	665246	719430	-	inside	17208	17208	Overlapping
AEMK02000682.1	702225	-	0.313566	0.727557	0.697573	1509	TPRN	701685	709771	+	inside	540	540	NearestLocation
AEMK02000682.1	702225	-	0.313566	0.727557	0.697573	1509	TUBB4B	665246	719430	-	inside	17205	17205	Overlapping
AEMK02000682.1	702228	-	0.910496	0.905988	0.259975	1510	TPRN	701685	709771	+	inside	543	543	NearestLocation
AEMK02000682.1	702228	-	0.910496	0.905988	0.259975	1510	TUBB4B	665246	719430	-	inside	17202	17202	Overlapping
AEMK02000682.1	702474	-	0.245803	0.674993	1.27816	1511	TPRN	701685	709771	+	inside	789	789	NearestLocation
AEMK02000682.1	702474	-	0.245803	0.674993	1.27816	1511	TUBB4B	665246	719430	-	inside	16956	16956	Overlapping
AEMK02000682.1	702476	-	0.12105	0.5154	1.53715	1512	TPRN	701685	709771	+	inside	791	791	NearestLocation
AEMK02000682.1	702476	-	0.12105	0.5154	1.53715	1512	TUBB4B	665246	719430	-	inside	16954	16954	Overlapping
AEMK02000682.1	702488	-	0.302353	0.718577	2.91652	1513	TPRN	701685	709771	+	inside	803	803	NearestLocation
AEMK02000682.1	702488	-	0.302353	0.718577	2.91652	1513	TUBB4B	665246	719430	-	inside	16942	16942	Overlapping
AEMK02000682.1	702493	-	0.0142774	0.157698	5.29309	1514	TPRN	701685	709771	+	inside	808	808	NearestLocation
AEMK02000682.1	702493	-	0.0142774	0.157698	5.29309	1514	TUBB4B	665246	719430	-	inside	16937	16937	Overlapping
AEMK02000682.1	702503	-	0.0631639	0.394421	4.14861	1515	TPRN	701685	709771	+	inside	818	818	NearestLocation
AEMK02000682.1	702503	-	0.0631639	0.394421	4.14861	1515	TUBB4B	665246	719430	-	inside	16927	16927	Overlapping
AEMK02000682.1	702517	-	0.127687	0.527944	0.886525	1516	TPRN	701685	709771	+	inside	832	832	NearestLocation
AEMK02000682.1	702517	-	0.127687	0.527944	0.886525	1516	TUBB4B	665246	719430	-	inside	16913	16913	Overlapping
AEMK02000682.1	702523	-	0.541263	0.84096	0.419211	1517	TPRN	701685	709771	+	inside	838	838	NearestLocation
AEMK02000682.1	702523	-	0.541263	0.84096	0.419211	1517	TUBB4B	665246	719430	-	inside	16907	16907	Overlapping
AEMK02000682.1	702525	-	0.622381	0.859666	1.61783	1518	TPRN	701685	709771	+	inside	840	840	NearestLocation
AEMK02000682.1	702525	-	0.622381	0.859666	1.61783	1518	TUBB4B	665246	719430	-	inside	16905	16905	Overlapping
AEMK02000682.1	702532	-	0.654953	0.864915	0.523565	1519	TPRN	701685	709771	+	inside	847	847	NearestLocation
AEMK02000682.1	702532	-	0.654953	0.864915	0.523565	1519	TUBB4B	665246	719430	-	inside	16898	16898	Overlapping
AEMK02000682.1	702958	+	2.3178e-11	2.20907e-09	31.7387	1520	TPRN	701685	709771	+	inside	1273	1273	NearestLocation
AEMK02000682.1	702958	+	2.3178e-11	2.20907e-09	31.7387	1520	TUBB4B	665246	719430	-	inside	16472	16472	Overlapping
AEMK02000682.1	702995	+	1.79708e-13	2.49526e-11	27.3	1521	TPRN	701685	709771	+	inside	1310	1310	NearestLocation
AEMK02000682.1	702995	+	1.79708e-13	2.49526e-11	27.3	1521	TUBB4B	665246	719430	-	inside	16435	16435	Overlapping
AEMK02000682.1	703011	+	0.0794877	0.440137	6.99696	1522	TPRN	701685	709771	+	inside	1326	1326	NearestLocation
AEMK02000682.1	703011	+	0.0794877	0.440137	6.99696	1522	TUBB4B	665246	719430	-	inside	16419	16419	Overlapping
AEMK02000682.1	718602	+	8.35183e-06	0.000281867	13.7916	1523	ANAPC2	712539	722540	+	inside	6063	3938	Overlapping
AEMK02000682.1	718602	+	8.35183e-06	0.000281867	13.7916	1523	SSNA1	711012	1274287	-	inside	555685	7590	Overlapping
AEMK02000682.1	718602	+	8.35183e-06	0.000281867	13.7916	1523	TUBB4B	665246	719430	-	inside	828	828	NearestLocation
AEMK02000682.1	718620	+	4.28239e-05	0.00121829	13.189	1524	ANAPC2	712539	722540	+	inside	6081	3920	Overlapping
AEMK02000682.1	718620	+	4.28239e-05	0.00121829	13.189	1524	SSNA1	711012	1274287	-	inside	555667	7608	Overlapping
AEMK02000682.1	718620	+	4.28239e-05	0.00121829	13.189	1524	TUBB4B	665246	719430	-	inside	810	810	NearestLocation
AEMK02000682.1	726916	-	0.185632	0.618723	1.59915	1525	LRRC26	726644	727871	+	inside	272	272	NearestLocation
AEMK02000682.1	726916	-	0.185632	0.618723	1.59915	1525	SSNA1	711012	1274287	-	inside	547371	15904	Overlapping
AEMK02000682.1	726934	+	0.209702	0.64701	0.625443	1526	LRRC26	726644	727871	+	inside	290	290	NearestLocation
AEMK02000682.1	726934	+	0.209702	0.64701	0.625443	1526	SSNA1	711012	1274287	-	inside	547353	15922	Overlapping
AEMK02000682.1	726935	-	0.786622	0.889058	0.268672	1527	LRRC26	726644	727871	+	inside	291	291	NearestLocation
AEMK02000682.1	726935	-	0.786622	0.889058	0.268672	1527	SSNA1	711012	1274287	-	inside	547352	15923	Overlapping
AEMK02000682.1	726939	-	0.00844064	0.108804	1.46799	1528	LRRC26	726644	727871	+	inside	295	295	NearestLocation
AEMK02000682.1	726939	-	0.00844064	0.108804	1.46799	1528	SSNA1	711012	1274287	-	inside	547348	15927	Overlapping
AEMK02000682.1	726963	-	0.0306242	0.258067	0.674157	1529	LRRC26	726644	727871	+	inside	319	319	NearestLocation
AEMK02000682.1	726963	-	0.0306242	0.258067	0.674157	1529	SSNA1	711012	1274287	-	inside	547324	15951	Overlapping
AEMK02000682.1	726965	-	0.107458	0.497523	0.452489	1530	LRRC26	726644	727871	+	inside	321	321	NearestLocation
AEMK02000682.1	726965	-	0.107458	0.497523	0.452489	1530	SSNA1	711012	1274287	-	inside	547322	15953	Overlapping
AEMK02000682.1	726969	-	0.307975	0.723072	0.677201	1531	LRRC26	726644	727871	+	inside	325	325	NearestLocation
AEMK02000682.1	726969	-	0.307975	0.723072	0.677201	1531	SSNA1	711012	1274287	-	inside	547318	15957	Overlapping
AEMK02000682.1	726972	+	0.074989	0.429903	1.00576	1532	LRRC26	726644	727871	+	inside	328	328	NearestLocation
AEMK02000682.1	726972	+	0.074989	0.429903	1.00576	1532	SSNA1	711012	1274287	-	inside	547315	15960	Overlapping
AEMK02000682.1	726973	-	0.091934	0.467897	0.45045	1533	LRRC26	726644	727871	+	inside	329	329	NearestLocation
AEMK02000682.1	726973	-	0.091934	0.467897	0.45045	1533	SSNA1	711012	1274287	-	inside	547314	15961	Overlapping
AEMK02000682.1	726982	+	0.0249797	0.229474	3.62685	1534	LRRC26	726644	727871	+	inside	338	338	NearestLocation
AEMK02000682.1	726982	+	0.0249797	0.229474	3.62685	1534	SSNA1	711012	1274287	-	inside	547305	15970	Overlapping
AEMK02000682.1	727127	-	0.0919418	0.467897	4.33505	1535	LRRC26	726644	727871	+	inside	483	483	NearestLocation
AEMK02000682.1	727127	-	0.0919418	0.467897	4.33505	1535	SSNA1	711012	1274287	-	inside	547160	16115	Overlapping
AEMK02000682.1	727135	+	0.0482728	0.336803	0.551471	1536	LRRC26	726644	727871	+	inside	491	491	NearestLocation
AEMK02000682.1	727135	+	0.0482728	0.336803	0.551471	1536	SSNA1	711012	1274287	-	inside	547152	16123	Overlapping
AEMK02000682.1	727136	-	0.837829	0.897928	0.31348	1537	LRRC26	726644	727871	+	inside	492	492	NearestLocation
AEMK02000682.1	727136	-	0.837829	0.897928	0.31348	1537	SSNA1	711012	1274287	-	inside	547151	16124	Overlapping
AEMK02000682.1	727145	+	0.9552	0.910423	0.168904	1538	LRRC26	726644	727871	+	inside	501	501	NearestLocation
AEMK02000682.1	727145	+	0.9552	0.910423	0.168904	1538	SSNA1	711012	1274287	-	inside	547142	16133	Overlapping
AEMK02000682.1	727146	-	0.464777	0.815915	0.342466	1539	LRRC26	726644	727871	+	inside	502	502	NearestLocation
AEMK02000682.1	727146	-	0.464777	0.815915	0.342466	1539	SSNA1	711012	1274287	-	inside	547141	16134	Overlapping
AEMK02000682.1	727149	+	0.394723	0.782429	0.448424	1540	LRRC26	726644	727871	+	inside	505	505	NearestLocation
AEMK02000682.1	727149	+	0.394723	0.782429	0.448424	1540	SSNA1	711012	1274287	-	inside	547138	16137	Overlapping
AEMK02000682.1	727150	-	0.625684	0.860797	0.46729	1541	LRRC26	726644	727871	+	inside	506	506	NearestLocation
AEMK02000682.1	727150	-	0.625684	0.860797	0.46729	1541	SSNA1	711012	1274287	-	inside	547137	16138	Overlapping
AEMK02000682.1	727154	+	0.378865	0.774396	0.505051	1542	LRRC26	726644	727871	+	inside	510	510	NearestLocation
AEMK02000682.1	727154	+	0.378865	0.774396	0.505051	1542	SSNA1	711012	1274287	-	inside	547133	16142	Overlapping
AEMK02000682.1	727155	-	0.736937	0.881221	0.507614	1543	LRRC26	726644	727871	+	inside	511	511	NearestLocation
AEMK02000682.1	727155	-	0.736937	0.881221	0.507614	1543	SSNA1	711012	1274287	-	inside	547132	16143	Overlapping
AEMK02000682.1	727156	+	0.105965	0.494988	0.549451	1544	LRRC26	726644	727871	+	inside	512	512	NearestLocation
AEMK02000682.1	727156	+	0.105965	0.494988	0.549451	1544	SSNA1	711012	1274287	-	inside	547131	16144	Overlapping
AEMK02000682.1	727157	-	0.985835	0.910423	0.301466	1545	LRRC26	726644	727871	+	inside	513	513	NearestLocation
AEMK02000682.1	727157	-	0.985835	0.910423	0.301466	1545	SSNA1	711012	1274287	-	inside	547130	16145	Overlapping
AEMK02000682.1	727164	+	0.0489476	0.339606	0.550459	1546	LRRC26	726644	727871	+	inside	520	520	NearestLocation
AEMK02000682.1	727164	+	0.0489476	0.339606	0.550459	1546	SSNA1	711012	1274287	-	inside	547123	16152	Overlapping
AEMK02000682.1	727165	-	0.959538	0.910423	0.201207	1547	LRRC26	726644	727871	+	inside	521	521	NearestLocation
AEMK02000682.1	727165	-	0.959538	0.910423	0.201207	1547	SSNA1	711012	1274287	-	inside	547122	16153	Overlapping
AEMK02000682.1	727170	+	0.139976	0.546667	0.369686	1548	LRRC26	726644	727871	+	inside	526	526	NearestLocation
AEMK02000682.1	727170	+	0.139976	0.546667	0.369686	1548	SSNA1	711012	1274287	-	inside	547117	16158	Overlapping
AEMK02000682.1	727171	-	0.507684	0.83249	0.312989	1549	LRRC26	726644	727871	+	inside	527	527	NearestLocation
AEMK02000682.1	727171	-	0.507684	0.83249	0.312989	1549	SSNA1	711012	1274287	-	inside	547116	16159	Overlapping
AEMK02000682.1	727178	+	0.634147	0.861806	2.90011	1550	LRRC26	726644	727871	+	inside	534	534	NearestLocation
AEMK02000682.1	727178	+	0.634147	0.861806	2.90011	1550	SSNA1	711012	1274287	-	inside	547109	16166	Overlapping
AEMK02000682.1	727298	-	0.35924	0.760576	0.973468	1551	LRRC26	726644	727871	+	inside	654	573	NearestLocation
AEMK02000682.1	727298	-	0.35924	0.760576	0.973468	1551	SSNA1	711012	1274287	-	inside	546989	16286	Overlapping
AEMK02000682.1	727302	+	0.194838	0.631162	0.638298	1552	LRRC26	726644	727871	+	inside	658	569	NearestLocation
AEMK02000682.1	727302	+	0.194838	0.631162	0.638298	1552	SSNA1	711012	1274287	-	inside	546985	16290	Overlapping
AEMK02000682.1	727303	-	0.936517	0.908862	0.370852	1553	LRRC26	726644	727871	+	inside	659	568	NearestLocation
AEMK02000682.1	727303	-	0.936517	0.908862	0.370852	1553	SSNA1	711012	1274287	-	inside	546984	16291	Overlapping
AEMK02000682.1	727307	+	0.738159	0.881472	0.671165	1554	LRRC26	726644	727871	+	inside	663	564	NearestLocation
AEMK02000682.1	727307	+	0.738159	0.881472	0.671165	1554	SSNA1	711012	1274287	-	inside	546980	16295	Overlapping
AEMK02000682.1	727308	-	0.565788	0.847068	0.807475	1555	LRRC26	726644	727871	+	inside	664	563	NearestLocation
AEMK02000682.1	727308	-	0.565788	0.847068	0.807475	1555	SSNA1	711012	1274287	-	inside	546979	16296	Overlapping
AEMK02000682.1	727313	+	0.629819	0.861166	0.466959	1556	LRRC26	726644	727871	+	inside	669	558	NearestLocation
AEMK02000682.1	727313	+	0.629819	0.861166	0.466959	1556	SSNA1	711012	1274287	-	inside	546974	16301	Overlapping
AEMK02000682.1	727314	-	0.630297	0.861214	0.669526	1557	LRRC26	726644	727871	+	inside	670	557	NearestLocation
AEMK02000682.1	727314	-	0.630297	0.861214	0.669526	1557	SSNA1	711012	1274287	-	inside	546973	16302	Overlapping
AEMK02000682.1	727315	+	0.244824	0.674568	0.847458	1558	LRRC26	726644	727871	+	inside	671	556	NearestLocation
AEMK02000682.1	727315	+	0.244824	0.674568	0.847458	1558	SSNA1	711012	1274287	-	inside	546972	16303	Overlapping
AEMK02000682.1	727316	-	0.488758	0.826285	0.640992	1559	LRRC26	726644	727871	+	inside	672	555	NearestLocation
AEMK02000682.1	727316	-	0.488758	0.826285	0.640992	1559	SSNA1	711012	1274287	-	inside	546971	16304	Overlapping
AEMK02000682.1	727333	+	0.891132	0.902672	0.459894	1560	LRRC26	726644	727871	+	inside	689	538	NearestLocation
AEMK02000682.1	727333	+	0.891132	0.902672	0.459894	1560	SSNA1	711012	1274287	-	inside	546954	16321	Overlapping
AEMK02000682.1	727334	-	0.750585	0.88283	0.812739	1561	LRRC26	726644	727871	+	inside	690	537	NearestLocation
AEMK02000682.1	727334	-	0.750585	0.88283	0.812739	1561	SSNA1	711012	1274287	-	inside	546953	16322	Overlapping
AEMK02000682.1	727339	+	0.329201	0.740281	0.219298	1562	LRRC26	726644	727871	+	inside	695	532	NearestLocation
AEMK02000682.1	727339	+	0.329201	0.740281	0.219298	1562	SSNA1	711012	1274287	-	inside	546948	16327	Overlapping
AEMK02000682.1	727340	-	0.763785	0.885061	0.268434	1563	LRRC26	726644	727871	+	inside	696	531	NearestLocation
AEMK02000682.1	727340	-	0.763785	0.885061	0.268434	1563	SSNA1	711012	1274287	-	inside	546947	16328	Overlapping
AEMK02000682.1	727341	+	0.12396	0.520974	0.419287	1564	LRRC26	726644	727871	+	inside	697	530	NearestLocation
AEMK02000682.1	727341	+	0.12396	0.520974	0.419287	1564	SSNA1	711012	1274287	-	inside	546946	16329	Overlapping
AEMK02000682.1	727342	-	0.59326	0.853835	0.522341	1565	LRRC26	726644	727871	+	inside	698	529	NearestLocation
AEMK02000682.1	727342	-	0.59326	0.853835	0.522341	1565	SSNA1	711012	1274287	-	inside	546945	16330	Overlapping
AEMK02000682.1	727346	+	0.954403	0.910423	0.171171	1566	LRRC26	726644	727871	+	inside	702	525	NearestLocation
AEMK02000682.1	727346	+	0.954403	0.910423	0.171171	1566	SSNA1	711012	1274287	-	inside	546941	16334	Overlapping
AEMK02000682.1	727347	-	0.638036	0.862572	0.431232	1567	LRRC26	726644	727871	+	inside	703	524	NearestLocation
AEMK02000682.1	727347	-	0.638036	0.862572	0.431232	1567	SSNA1	711012	1274287	-	inside	546940	16335	Overlapping
AEMK02000682.1	727350	+	0.64355	0.86309	0.508475	1568	LRRC26	726644	727871	+	inside	706	521	NearestLocation
AEMK02000682.1	727350	+	0.64355	0.86309	0.508475	1568	SSNA1	711012	1274287	-	inside	546937	16338	Overlapping
AEMK02000682.1	727351	-	0.516908	0.83474	0.75277	1569	LRRC26	726644	727871	+	inside	707	520	NearestLocation
AEMK02000682.1	727351	-	0.516908	0.83474	0.75277	1569	SSNA1	711012	1274287	-	inside	546936	16339	Overlapping
AEMK02000682.1	727357	+	0.880715	0.901413	0.343537	1570	LRRC26	726644	727871	+	inside	713	514	NearestLocation
AEMK02000682.1	727357	+	0.880715	0.901413	0.343537	1570	SSNA1	711012	1274287	-	inside	546930	16345	Overlapping
AEMK02000682.1	727358	-	0.209458	0.646825	1.11643	1571	LRRC26	726644	727871	+	inside	714	513	NearestLocation
AEMK02000682.1	727358	-	0.209458	0.646825	1.11643	1571	SSNA1	711012	1274287	-	inside	546929	16346	Overlapping
AEMK02000682.1	727368	-	0.943423	0.909945	0.493568	1572	LRRC26	726644	727871	+	inside	724	503	NearestLocation
AEMK02000682.1	727368	-	0.943423	0.909945	0.493568	1572	SSNA1	711012	1274287	-	inside	546919	16356	Overlapping
AEMK02000682.1	727370	+	0.0414298	0.309078	1.10499	1573	LRRC26	726644	727871	+	inside	726	501	NearestLocation
AEMK02000682.1	727370	+	0.0414298	0.309078	1.10499	1573	SSNA1	711012	1274287	-	inside	546917	16358	Overlapping
AEMK02000682.1	727427	+	0.603412	0.856457	0.401606	1574	LRRC26	726644	727871	+	inside	783	444	NearestLocation
AEMK02000682.1	727427	+	0.603412	0.856457	0.401606	1574	SSNA1	711012	1274287	-	inside	546860	16415	Overlapping
AEMK02000682.1	727430	+	0.186724	0.61974	0.520833	1575	LRRC26	726644	727871	+	inside	786	441	NearestLocation
AEMK02000682.1	727430	+	0.186724	0.61974	0.520833	1575	SSNA1	711012	1274287	-	inside	546857	16418	Overlapping
AEMK02000682.1	727433	+	0.201344	0.638929	0.520833	1576	LRRC26	726644	727871	+	inside	789	438	NearestLocation
AEMK02000682.1	727433	+	0.201344	0.638929	0.520833	1576	SSNA1	711012	1274287	-	inside	546854	16421	Overlapping
AEMK02000682.1	727439	+	0.509736	0.832842	0.258398	1577	LRRC26	726644	727871	+	inside	795	432	NearestLocation
AEMK02000682.1	727439	+	0.509736	0.832842	0.258398	1577	SSNA1	711012	1274287	-	inside	546848	16427	Overlapping
AEMK02000682.1	727442	+	0.507734	0.83249	0.25641	1578	LRRC26	726644	727871	+	inside	798	429	NearestLocation
AEMK02000682.1	727442	+	0.507734	0.83249	0.25641	1578	SSNA1	711012	1274287	-	inside	546845	16430	Overlapping
AEMK02000682.1	727445	+	0.687172	0.871548	0.416667	1579	LRRC26	726644	727871	+	inside	801	426	NearestLocation
AEMK02000682.1	727445	+	0.687172	0.871548	0.416667	1579	SSNA1	711012	1274287	-	inside	546842	16433	Overlapping
AEMK02000682.1	727452	+	0.687228	0.871563	0.416667	1580	LRRC26	726644	727871	+	inside	808	419	NearestLocation
AEMK02000682.1	727452	+	0.687228	0.871563	0.416667	1580	SSNA1	711012	1274287	-	inside	546835	16440	Overlapping
AEMK02000682.1	727457	+	0.506651	0.83249	0.25641	1581	LRRC26	726644	727871	+	inside	813	414	NearestLocation
AEMK02000682.1	727457	+	0.506651	0.83249	0.25641	1581	SSNA1	711012	1274287	-	inside	546830	16445	Overlapping
AEMK02000682.1	727461	+	0.507025	0.83249	0.257069	1582	LRRC26	726644	727871	+	inside	817	410	NearestLocation
AEMK02000682.1	727461	+	0.507025	0.83249	0.257069	1582	SSNA1	711012	1274287	-	inside	546826	16449	Overlapping
AEMK02000682.1	727468	+	0.351355	0.755239	0.259067	1583	LRRC26	726644	727871	+	inside	824	403	NearestLocation
AEMK02000682.1	727468	+	0.351355	0.755239	0.259067	1583	SSNA1	711012	1274287	-	inside	546819	16456	Overlapping
AEMK02000682.1	727477	+	0.378828	0.774349	0.261097	1584	LRRC26	726644	727871	+	inside	833	394	NearestLocation
AEMK02000682.1	727477	+	0.378828	0.774349	0.261097	1584	SSNA1	711012	1274287	-	inside	546810	16465	Overlapping
AEMK02000682.1	727482	+	0.504054	0.831688	0.265252	1585	LRRC26	726644	727871	+	inside	838	389	NearestLocation
AEMK02000682.1	727482	+	0.504054	0.831688	0.265252	1585	SSNA1	711012	1274287	-	inside	546805	16470	Overlapping
AEMK02000682.1	727492	+	0.250181	0.677191	0.531915	1586	LRRC26	726644	727871	+	inside	848	379	NearestLocation
AEMK02000682.1	727492	+	0.250181	0.677191	0.531915	1586	SSNA1	711012	1274287	-	inside	546795	16480	Overlapping
AEMK02000682.1	727778	-	0.899566	0.904054	0.246755	1587	LRRC26	726644	727871	+	inside	1134	93	NearestLocation
AEMK02000682.1	727778	-	0.899566	0.904054	0.246755	1587	SSNA1	711012	1274287	-	inside	546509	16766	Overlapping
AEMK02000682.1	727783	+	0.751831	0.88283	0.546424	1588	LRRC26	726644	727871	+	inside	1139	88	NearestLocation
AEMK02000682.1	727783	+	0.751831	0.88283	0.546424	1588	SSNA1	711012	1274287	-	inside	546504	16771	Overlapping
AEMK02000682.1	727791	+	0.149252	0.561998	0.746269	1589	LRRC26	726644	727871	+	inside	1147	80	NearestLocation
AEMK02000682.1	727791	+	0.149252	0.561998	0.746269	1589	SSNA1	711012	1274287	-	inside	546496	16779	Overlapping
AEMK02000682.1	727792	-	0.258041	0.683295	0.704225	1590	LRRC26	726644	727871	+	inside	1148	79	NearestLocation
AEMK02000682.1	727792	-	0.258041	0.683295	0.704225	1590	SSNA1	711012	1274287	-	inside	546495	16780	Overlapping
AEMK02000682.1	727797	+	0.949234	0.910423	0.47968	1591	LRRC26	726644	727871	+	inside	1153	74	NearestLocation
AEMK02000682.1	727797	+	0.949234	0.910423	0.47968	1591	SSNA1	711012	1274287	-	inside	546490	16785	Overlapping
AEMK02000682.1	727798	-	0.000459279	0.00993119	1.36986	1592	LRRC26	726644	727871	+	inside	1154	73	NearestLocation
AEMK02000682.1	727798	-	0.000459279	0.00993119	1.36986	1592	SSNA1	711012	1274287	-	inside	546489	16786	Overlapping
AEMK02000682.1	727804	+	0.00752724	0.0994194	1.26382	1593	LRRC26	726644	727871	+	inside	1160	67	NearestLocation
AEMK02000682.1	727804	+	0.00752724	0.0994194	1.26382	1593	SSNA1	711012	1274287	-	inside	546483	16792	Overlapping
AEMK02000682.1	727805	-	0.0233208	0.219855	1.02389	1594	LRRC26	726644	727871	+	inside	1161	66	NearestLocation
AEMK02000682.1	727805	-	0.0233208	0.219855	1.02389	1594	SSNA1	711012	1274287	-	inside	546482	16793	Overlapping
AEMK02000682.1	727814	+	0.665714	0.867438	0.149161	1595	LRRC26	726644	727871	+	inside	1170	57	NearestLocation
AEMK02000682.1	727814	+	0.665714	0.867438	0.149161	1595	SSNA1	711012	1274287	-	inside	546473	16802	Overlapping
AEMK02000682.1	727815	-	0.890494	0.902672	0.479616	1596	LRRC26	726644	727871	+	inside	1171	56	NearestLocation
AEMK02000682.1	727815	-	0.890494	0.902672	0.479616	1596	SSNA1	711012	1274287	-	inside	546472	16803	Overlapping
AEMK02000682.1	727825	+	0.289013	0.707981	3.13417	1597	LRRC26	726644	727871	+	inside	1181	46	NearestLocation
AEMK02000682.1	727825	+	0.289013	0.707981	3.13417	1597	SSNA1	711012	1274287	-	inside	546462	16813	Overlapping
AEMK02000682.1	733150	-	0.454325	0.811589	3.25841	1598	GRIN1	727874	751709	-	inside	18559	5276	Overlapping
AEMK02000682.1	733150	-	0.454325	0.811589	3.25841	1598	LRRC26	726644	727871	+	downstream	6506	5279	NearestLocation
AEMK02000682.1	733150	-	0.454325	0.811589	3.25841	1598	SSNA1	711012	1274287	-	inside	541137	22138	Overlapping
AEMK02000682.1	733177	-	0.545105	0.841925	2.03618	1599	GRIN1	727874	751709	-	inside	18532	5303	Overlapping
AEMK02000682.1	733177	-	0.545105	0.841925	2.03618	1599	LRRC26	726644	727871	+	downstream	6533	5306	NearestLocation
AEMK02000682.1	733177	-	0.545105	0.841925	2.03618	1599	SSNA1	711012	1274287	-	inside	541110	22165	Overlapping
AEMK02000682.1	733179	-	3.3067e-05	0.00096532	6.7197	1600	GRIN1	727874	751709	-	inside	18530	5305	Overlapping
AEMK02000682.1	733179	-	3.3067e-05	0.00096532	6.7197	1600	LRRC26	726644	727871	+	downstream	6535	5308	NearestLocation
AEMK02000682.1	733179	-	3.3067e-05	0.00096532	6.7197	1600	SSNA1	711012	1274287	-	inside	541108	22167	Overlapping
AEMK02000682.1	733183	-	0.41896	0.794833	1.81144	1601	GRIN1	727874	751709	-	inside	18526	5309	Overlapping
AEMK02000682.1	733183	-	0.41896	0.794833	1.81144	1601	LRRC26	726644	727871	+	downstream	6539	5312	NearestLocation
AEMK02000682.1	733183	-	0.41896	0.794833	1.81144	1601	SSNA1	711012	1274287	-	inside	541104	22171	Overlapping
AEMK02000682.1	733198	-	0.316734	0.730079	1.50694	1602	GRIN1	727874	751709	-	inside	18511	5324	Overlapping
AEMK02000682.1	733198	-	0.316734	0.730079	1.50694	1602	LRRC26	726644	727871	+	downstream	6554	5327	NearestLocation
AEMK02000682.1	733198	-	0.316734	0.730079	1.50694	1602	SSNA1	711012	1274287	-	inside	541089	22186	Overlapping
AEMK02000682.1	733202	-	0.00213069	0.0363102	5.15142	1603	GRIN1	727874	751709	-	inside	18507	5328	Overlapping
AEMK02000682.1	733202	-	0.00213069	0.0363102	5.15142	1603	LRRC26	726644	727871	+	downstream	6558	5331	NearestLocation
AEMK02000682.1	733202	-	0.00213069	0.0363102	5.15142	1603	SSNA1	711012	1274287	-	inside	541085	22190	Overlapping
AEMK02000682.1	733204	-	0.0406442	0.305725	4.54396	1604	GRIN1	727874	751709	-	inside	18505	5330	Overlapping
AEMK02000682.1	733204	-	0.0406442	0.305725	4.54396	1604	LRRC26	726644	727871	+	downstream	6560	5333	NearestLocation
AEMK02000682.1	733204	-	0.0406442	0.305725	4.54396	1604	SSNA1	711012	1274287	-	inside	541083	22192	Overlapping
AEMK02000682.1	733210	-	0.000947463	0.0185118	4.77333	1605	GRIN1	727874	751709	-	inside	18499	5336	Overlapping
AEMK02000682.1	733210	-	0.000947463	0.0185118	4.77333	1605	LRRC26	726644	727871	+	downstream	6566	5339	NearestLocation
AEMK02000682.1	733210	-	0.000947463	0.0185118	4.77333	1605	SSNA1	711012	1274287	-	inside	541077	22198	Overlapping
AEMK02000682.1	745578	-	0.32075	0.733648	9.04841	1606	GRIN1	727874	751709	-	inside	6131	6131	NearestLocation
AEMK02000682.1	745578	-	0.32075	0.733648	9.04841	1606	SSNA1	711012	1274287	-	inside	528709	34566	Overlapping
AEMK02000682.1	751675	-	0.54212	0.841274	1.60434	1607	GRIN1	727874	751709	-	inside	34	34	NearestLocation
AEMK02000682.1	751675	-	0.54212	0.841274	1.60434	1607	SSNA1	711012	1274287	-	inside	522612	40663	Overlapping
AEMK02000682.1	751682	-	0.701821	0.874589	1.07967	1608	GRIN1	727874	751709	-	inside	27	27	NearestLocation
AEMK02000682.1	751682	-	0.701821	0.874589	1.07967	1608	SSNA1	711012	1274287	-	inside	522605	40670	Overlapping
AEMK02000682.1	751690	-	0.364043	0.764187	0.511489	1609	GRIN1	727874	751709	-	inside	19	19	NearestLocation
AEMK02000682.1	751690	-	0.364043	0.764187	0.511489	1609	SSNA1	711012	1274287	-	inside	522597	40678	Overlapping
AEMK02000682.1	751702	-	0.844	0.89822	0.595504	1610	GRIN1	727874	751709	-	inside	7	7	NearestLocation
AEMK02000682.1	751702	-	0.844	0.89822	0.595504	1610	SSNA1	711012	1274287	-	inside	522585	40690	Overlapping
AEMK02000682.1	751713	-	0.629888	0.861166	0.592224	1611	GRIN1	727874	751709	-	upstream	-4	4	NearestLocation
AEMK02000682.1	751713	-	0.629888	0.861166	0.592224	1611	SSNA1	711012	1274287	-	inside	522574	40701	Overlapping
AEMK02000682.1	751718	-	0.0240377	0.224524	0.776699	1612	GRIN1	727874	751709	-	upstream	-9	9	NearestLocation
AEMK02000682.1	751718	-	0.0240377	0.224524	0.776699	1612	SSNA1	711012	1274287	-	inside	522569	40706	Overlapping
AEMK02000682.1	751720	-	0.999906	0.910423	1.26582	1613	GRIN1	727874	751709	-	upstream	-11	11	NearestLocation
AEMK02000682.1	751720	-	0.999906	0.910423	1.26582	1613	SSNA1	711012	1274287	-	inside	522567	40708	Overlapping
AEMK02000682.1	770809	-	0.797917	0.890346	1.5482	1614	DPP7	780328	785371	+	upstream	-9519	9519	NearestLocation
AEMK02000682.1	770809	-	0.797917	0.890346	1.5482	1614	SSNA1	711012	1274287	-	inside	503478	59797	Overlapping
AEMK02000682.1	770813	+	0.139484	0.54572	8.64524	1615	DPP7	780328	785371	+	upstream	-9515	9515	NearestLocation
AEMK02000682.1	770813	+	0.139484	0.54572	8.64524	1615	SSNA1	711012	1274287	-	inside	503474	59801	Overlapping
AEMK02000682.1	770814	-	0.0481812	0.336402	9.03565	1616	DPP7	780328	785371	+	upstream	-9514	9514	NearestLocation
AEMK02000682.1	770814	-	0.0481812	0.336402	9.03565	1616	SSNA1	711012	1274287	-	inside	503473	59802	Overlapping
AEMK02000682.1	770818	+	0.485401	0.824808	3.15456	1617	DPP7	780328	785371	+	upstream	-9510	9510	NearestLocation
AEMK02000682.1	770818	+	0.485401	0.824808	3.15456	1617	SSNA1	711012	1274287	-	inside	503469	59806	Overlapping
AEMK02000682.1	770819	-	0.688152	0.87172	2.70548	1618	DPP7	780328	785371	+	upstream	-9509	9509	NearestLocation
AEMK02000682.1	770819	-	0.688152	0.87172	2.70548	1618	SSNA1	711012	1274287	-	inside	503468	59807	Overlapping
AEMK02000682.1	770826	+	0.20727	0.644897	2.50341	1619	DPP7	780328	785371	+	upstream	-9502	9502	NearestLocation
AEMK02000682.1	770826	+	0.20727	0.644897	2.50341	1619	SSNA1	711012	1274287	-	inside	503461	59814	Overlapping
AEMK02000682.1	770827	-	0.805331	0.891961	0.529091	1620	DPP7	780328	785371	+	upstream	-9501	9501	NearestLocation
AEMK02000682.1	770827	-	0.805331	0.891961	0.529091	1620	SSNA1	711012	1274287	-	inside	503460	59815	Overlapping
AEMK02000682.1	770832	+	0.280386	0.701455	1.39401	1621	DPP7	780328	785371	+	upstream	-9496	9496	NearestLocation
AEMK02000682.1	770832	+	0.280386	0.701455	1.39401	1621	SSNA1	711012	1274287	-	inside	503455	59820	Overlapping
AEMK02000682.1	770833	-	0.279089	0.700119	1.37758	1622	DPP7	780328	785371	+	upstream	-9495	9495	NearestLocation
AEMK02000682.1	770833	-	0.279089	0.700119	1.37758	1622	SSNA1	711012	1274287	-	inside	503454	59821	Overlapping
AEMK02000682.1	770851	+	0.846	0.898363	4.81408	1623	DPP7	780328	785371	+	upstream	-9477	9477	NearestLocation
AEMK02000682.1	770851	+	0.846	0.898363	4.81408	1623	SSNA1	711012	1274287	-	inside	503436	59839	Overlapping
AEMK02000682.1	770852	-	0.642044	0.86284	3.20823	1624	DPP7	780328	785371	+	upstream	-9476	9476	NearestLocation
AEMK02000682.1	770852	-	0.642044	0.86284	3.20823	1624	SSNA1	711012	1274287	-	inside	503435	59840	Overlapping
AEMK02000682.1	770855	+	0.440455	0.805324	1.58805	1625	DPP7	780328	785371	+	upstream	-9473	9473	NearestLocation
AEMK02000682.1	770855	+	0.440455	0.805324	1.58805	1625	SSNA1	711012	1274287	-	inside	503432	59843	Overlapping
AEMK02000682.1	770856	-	0.636842	0.86239	2.0462	1626	DPP7	780328	785371	+	upstream	-9472	9472	NearestLocation
AEMK02000682.1	770856	-	0.636842	0.86239	2.0462	1626	SSNA1	711012	1274287	-	inside	503431	59844	Overlapping
AEMK02000682.1	770857	+	0.882109	0.901414	1.45299	1627	DPP7	780328	785371	+	upstream	-9471	9471	NearestLocation
AEMK02000682.1	770857	+	0.882109	0.901414	1.45299	1627	SSNA1	711012	1274287	-	inside	503430	59845	Overlapping
AEMK02000682.1	770858	-	0.424402	0.797757	1.45385	1628	DPP7	780328	785371	+	upstream	-9470	9470	NearestLocation
AEMK02000682.1	770858	-	0.424402	0.797757	1.45385	1628	SSNA1	711012	1274287	-	inside	503429	59846	Overlapping
AEMK02000682.1	770862	+	0.272809	0.695213	1.73993	1629	DPP7	780328	785371	+	upstream	-9466	9466	NearestLocation
AEMK02000682.1	770862	+	0.272809	0.695213	1.73993	1629	SSNA1	711012	1274287	-	inside	503425	59850	Overlapping
AEMK02000682.1	770863	-	0.384286	0.77691	2.23252	1630	DPP7	780328	785371	+	upstream	-9465	9465	NearestLocation
AEMK02000682.1	770863	-	0.384286	0.77691	2.23252	1630	SSNA1	711012	1274287	-	inside	503424	59851	Overlapping
AEMK02000682.1	770874	+	0.761366	0.8845	3.98412	1631	DPP7	780328	785371	+	upstream	-9454	9454	NearestLocation
AEMK02000682.1	770874	+	0.761366	0.8845	3.98412	1631	SSNA1	711012	1274287	-	inside	503413	59862	Overlapping
AEMK02000682.1	794600	-	0.892923	0.90305	0.221755	1632	DPP7	780328	785371	+	downstream	14272	9229	NearestLocation
AEMK02000682.1	794600	-	0.892923	0.90305	0.221755	1632	SSNA1	711012	1274287	-	inside	479687	83588	Overlapping
[truncated: 66,256 more rows]

## Sheet: S4_DMC_All_filtered
DNA methylation landscapes from pig’s limbic structures underline regulatory mechanisms relevant for brain plasticity
Alvaro Perdomo-Sabogal1, Nares Trakooljul1, Frieder Hadlich1, Eduard Murani1, Klaus Wimmers1,2, and Siriluck Ponsuksili1*
Table S4. Differentially methylated CpGs (DMC) that shows differences across hypothalamus, hippocampus, amygdala, and addrenal gland.
chr	start	end	sum	count	comparisons	Hypotalamus-Amygdala	Hypothalamus-Hippocampus	Hypothalamus-Adrenal-gland	Hippocampus-Amygdala	Hippocampus-Adrenal-gland	Amygdala-Adrenal-gland
AEMK02000139.1	6171	6172	1	2	Hippocampus-Adrenal-gland;Amygdala-Adrenal-gland	0	0	0	0	1	1
AEMK02000189.1	70846	70847	1	2	Hippocampus-Adrenal-gland;Amygdala-Adrenal-gland	0	0	0	0	1	1
AEMK02000189.1	70858	70859	1	1	Hippocampus-Adrenal-gland	0	0	0	0	1	0
AEMK02000189.1	70886	70887	1	2	Hippocampus-Adrenal-gland;Amygdala-Adrenal-gland	0	0	0	0	1	1
AEMK02000247.1	3061	3062	1	2	Hypothalamus-Adrenal-gland;Amygdala-Adrenal-gland	0	0	1	0	0	1
AEMK02000247.1	3063	3064	1	2	Hypothalamus-Adrenal-gland;Hippocampus-Adrenal-gland	0	0	1	0	1	0
AEMK02000247.1	3074	3075	1	3	Hypothalamus-Adrenal-gland;Hippocampus-Adrenal-gland;Amygdala-Adrenal-gland	0	0	1	0	1	1
AEMK02000247.1	3087	3088	1	3	Hypothalamus-Adrenal-gland;Hippocampus-Adrenal-gland;Amygdala-Adrenal-gland	0	0	1	0	1	1
AEMK02000247.1	8555	8556	1	3	Hypothalamus-Adrenal-gland;Hippocampus-Adrenal-gland;Amygdala-Adrenal-gland	0	0	1	0	1	1
AEMK02000247.1	12114	12115	1	1	Hippocampus-Adrenal-gland	0	0	0	0	1	0
AEMK02000247.1	12444	12445	1	1	Hypothalamus-Adrenal-gland	0	0	1	0	0	0
AEMK02000247.1	12484	12485	1	2	Hippocampus-Adrenal-gland;Amygdala-Adrenal-gland	0	0	0	0	1	1
AEMK02000247.1	22381	22382	1	2	Hippocampus-Adrenal-gland;Amygdala-Adrenal-gland	0	0	0	0	1	1
AEMK02000247.1	25599	25600	1	2	Hypothalamus-Adrenal-gland;Amygdala-Adrenal-gland	0	0	1	0	0	1
AEMK02000264.1	229316	229317	1	3	Hypothalamus-Adrenal-gland;Hippocampus-Adrenal-gland;Amygdala-Adrenal-gland	0	0	1	0	1	1
AEMK02000328.1	607420	607421	1	3	Hypothalamus-Adrenal-gland;Hippocampus-Adrenal-gland;Amygdala-Adrenal-gland	0	0	1	0	1	1
AEMK02000328.1	723341	723342	1	1	Hypothalamus-Adrenal-gland	0	0	1	0	0	0
AEMK02000361.1	792704	792705	1	3	Hypothalamus-Adrenal-gland;Hippocampus-Adrenal-gland;Amygdala-Adrenal-gland	0	0	1	0	1	1
AEMK02000368.1	123011	123012	1	2	Hypothalamus-Hippocampus;Hippocampus-Adrenal-gland	0	1	0	0	1	0
AEMK02000393.1	133457	133458	1	1	Hippocampus-Adrenal-gland	0	0	0	0	1	0
AEMK02000449.1	877949	877950	1	2	Hypothalamus-Hippocampus;Hippocampus-Adrenal-gland	0	1	0	0	1	0
AEMK02000449.1	877989	877990	1	2	Hypothalamus-Hippocampus;Hippocampus-Adrenal-gland	0	1	0	0	1	0
AEMK02000452.1	93491	93492	1	4	Hypotalamus-Amygdala;Hypothalamus-Adrenal-gland;Hippocampus-Adrenal-gland;Amygdala-Adrenal-gland	1	0	1	0	1	1
AEMK02000452.1	93502	93503	1	3	Hypothalamus-Adrenal-gland;Hippocampus-Adrenal-gland;Amygdala-Adrenal-gland	0	0	1	0	1	1
AEMK02000452.1	93521	93522	1	2	Hypothalamus-Adrenal-gland;Hippocampus-Adrenal-gland	0	0	1	0	1	0
AEMK02000452.1	101052	101053	1	3	Hypothalamus-Adrenal-gland;Hippocampus-Adrenal-gland;Amygdala-Adrenal-gland	0	0	1	0	1	1
AEMK02000452.1	173706	173707	1	3	Hypothalamus-Adrenal-gland;Hippocampus-Adrenal-gland;Amygdala-Adrenal-gland	0	0	1	0	1	1
AEMK02000452.1	173715	173716	1	4	Hypothalamus-Adrenal-gland;Hippocampus-Amygdala;Hippocampus-Adrenal-gland;Amygdala-Adrenal-gland	0	0	1	1	1	1
AEMK02000452.1	173719	173720	1	4	Hypothalamus-Adrenal-gland;Hippocampus-Amygdala;Hippocampus-Adrenal-gland;Amygdala-Adrenal-gland	0	0	1	1	1	1
AEMK02000452.1	173727	173728	1	4	Hypothalamus-Adrenal-gland;Hippocampus-Amygdala;Hippocampus-Adrenal-gland;Amygdala-Adrenal-gland	0	0	1	1	1	1
AEMK02000452.1	173730	173731	1	4	Hypothalamus-Adrenal-gland;Hippocampus-Amygdala;Hippocampus-Adrenal-gland;Amygdala-Adrenal-gland	0	0	1	1	1	1
AEMK02000452.1	173751	173752	1	4	Hypothalamus-Adrenal-gland;Hippocampus-Amygdala;Hippocampus-Adrenal-gland;Amygdala-Adrenal-gland	0	0	1	1	1	1
AEMK02000452.1	173754	173755	1	4	Hypothalamus-Adrenal-gland;Hippocampus-Amygdala;Hippocampus-Adrenal-gland;Amygdala-Adrenal-gland	0	0	1	1	1	1
AEMK02000452.1	412176	412177	1	1	Hypothalamus-Adrenal-gland	0	0	1	0	0	0
AEMK02000452.1	412178	412179	1	3	Hypothalamus-Adrenal-gland;Hippocampus-Adrenal-gland;Amygdala-Adrenal-gland	0	0	1	0	1	1
AEMK02000452.1	412180	412181	1	1	Hypothalamus-Adrenal-gland	0	0	1	0	0	0
AEMK02000452.1	412500	412501	1	5	Hypothalamus-Hippocampus;Hypothalamus-Adrenal-gland;Hippocampus-Amygdala;Hippocampus-Adrenal-gland;Amygdala-Adrenal-gland	0	1	1	1	1	1
AEMK02000452.1	412504	412505	1	5	Hypothalamus-Hippocampus;Hypothalamus-Adrenal-gland;Hippocampus-Amygdala;Hippocampus-Adrenal-gland;Amygdala-Adrenal-gland	0	1	1	1	1	1
AEMK02000452.1	412520	412521	1	5	Hypothalamus-Hippocampus;Hypothalamus-Adrenal-gland;Hippocampus-Amygdala;Hippocampus-Adrenal-gland;Amygdala-Adrenal-gland	0	1	1	1	1	1
AEMK02000452.1	412526	412527	1	5	Hypothalamus-Hippocampus;Hypothalamus-Adrenal-gland;Hippocampus-Amygdala;Hippocampus-Adrenal-gland;Amygdala-Adrenal-gland	0	1	1	1	1	1
AEMK02000452.1	412528	412529	1	3	Hypothalamus-Hippocampus;Hypothalamus-Adrenal-gland;Amygdala-Adrenal-gland	0	1	1	0	0	1
AEMK02000452.1	412533	412534	1	4	Hypothalamus-Hippocampus;Hypothalamus-Adrenal-gland;Hippocampus-Amygdala;Amygdala-Adrenal-gland	0	1	1	1	0	1
AEMK02000452.1	412618	412619	1	3	Hypothalamus-Hippocampus;Hypothalamus-Adrenal-gland;Amygdala-Adrenal-gland	0	1	1	0	0	1
AEMK02000452.1	412627	412628	1	4	Hypothalamus-Hippocampus;Hypothalamus-Adrenal-gland;Hippocampus-Amygdala;Amygdala-Adrenal-gland	0	1	1	1	0	1
AEMK02000452.1	412666	412667	1	3	Hypothalamus-Hippocampus;Hypothalamus-Adrenal-gland;Amygdala-Adrenal-gland	0	1	1	0	0	1
AEMK02000452.1	412669	412670	1	2	Hypothalamus-Hippocampus;Hypothalamus-Adrenal-gland	0	1	1	0	0	0
AEMK02000452.1	412672	412673	1	1	Hypothalamus-Adrenal-gland	0	0	1	0	0	0
AEMK02000452.1	412675	412676	1	4	Hypothalamus-Hippocampus;Hypothalamus-Adrenal-gland;Hippocampus-Amygdala;Amygdala-Adrenal-gland	0	1	1	1	0	1
AEMK02000452.1	412686	412687	1	3	Hypothalamus-Hippocampus;Hypothalamus-Adrenal-gland;Amygdala-Adrenal-gland	0	1	1	0	0	1
AEMK02000452.1	412689	412690	1	1	Hippocampus-Amygdala	0	0	0	1	0	0
AEMK02000452.1	412712	412713	1	4	Hypothalamus-Hippocampus;Hypothalamus-Adrenal-gland;Hippocampus-Amygdala;Amygdala-Adrenal-gland	0	1	1	1	0	1
AEMK02000452.1	412717	412718	1	3	Hypothalamus-Hippocampus;Hypothalamus-Adrenal-gland;Hippocampus-Amygdala	0	1	1	1	0	0
AEMK02000452.1	412720	412721	1	2	Hypothalamus-Hippocampus;Hypothalamus-Adrenal-gland	0	1	1	0	0	0
AEMK02000452.1	413332	413333	1	5	Hypothalamus-Hippocampus;Hypothalamus-Adrenal-gland;Hippocampus-Amygdala;Hippocampus-Adrenal-gland;Amygdala-Adrenal-gland	0	1	1	1	1	1
AEMK02000452.1	413340	413341	1	4	Hypothalamus-Hippocampus;Hypothalamus-Adrenal-gland;Hippocampus-Amygdala;Amygdala-Adrenal-gland	0	1	1	1	0	1
AEMK02000452.1	413354	413355	1	5	Hypothalamus-Hippocampus;Hypothalamus-Adrenal-gland;Hippocampus-Amygdala;Hippocampus-Adrenal-gland;Amygdala-Adrenal-gland	0	1	1	1	1	1
AEMK02000452.1	413357	413358	1	5	Hypothalamus-Hippocampus;Hypothalamus-Adrenal-gland;Hippocampus-Amygdala;Hippocampus-Adrenal-gland;Amygdala-Adrenal-gland	0	1	1	1	1	1
AEMK02000452.1	413363	413364	1	4	Hypothalamus-Hippocampus;Hypothalamus-Adrenal-gland;Hippocampus-Amygdala;Amygdala-Adrenal-gland	0	1	1	1	0	1
AEMK02000452.1	413378	413379	1	5	Hypothalamus-Hippocampus;Hypothalamus-Adrenal-gland;Hippocampus-Amygdala;Hippocampus-Adrenal-gland;Amygdala-Adrenal-gland	0	1	1	1	1	1
AEMK02000452.1	414125	414126	1	1	Hypothalamus-Adrenal-gland	0	0	1	0	0	0
AEMK02000452.1	414130	414131	1	4	Hypothalamus-Adrenal-gland;Hippocampus-Amygdala;Hippocampus-Adrenal-gland;Amygdala-Adrenal-gland	0	0	1	1	1	1
AEMK02000452.1	414141	414142	1	5	Hypothalamus-Hippocampus;Hypothalamus-Adrenal-gland;Hippocampus-Amygdala;Hippocampus-Adrenal-gland;Amygdala-Adrenal-gland	0	1	1	1	1	1
AEMK02000452.1	414142	414143	1	4	Hypothalamus-Adrenal-gland;Hippocampus-Amygdala;Hippocampus-Adrenal-gland;Amygdala-Adrenal-gland	0	0	1	1	1	1
AEMK02000452.1	414144	414145	1	4	Hypothalamus-Hippocampus;Hypothalamus-Adrenal-gland;Hippocampus-Adrenal-gland;Amygdala-Adrenal-gland	0	1	1	0	1	1
AEMK02000452.1	414145	414146	1	4	Hypothalamus-Adrenal-gland;Hippocampus-Amygdala;Hippocampus-Adrenal-gland;Amygdala-Adrenal-gland	0	0	1	1	1	1
AEMK02000452.1	414147	414148	1	4	Hypothalamus-Hippocampus;Hypothalamus-Adrenal-gland;Hippocampus-Adrenal-gland;Amygdala-Adrenal-gland	0	1	1	0	1	1
AEMK02000452.1	414148	414149	1	4	Hypothalamus-Adrenal-gland;Hippocampus-Amygdala;Hippocampus-Adrenal-gland;Amygdala-Adrenal-gland	0	0	1	1	1	1
AEMK02000452.1	414155	414156	1	5	Hypothalamus-Hippocampus;Hypothalamus-Adrenal-gland;Hippocampus-Amygdala;Hippocampus-Adrenal-gland;Amygdala-Adrenal-gland	0	1	1	1	1	1
AEMK02000452.1	414156	414157	1	3	Hypothalamus-Adrenal-gland;Hippocampus-Adrenal-gland;Amygdala-Adrenal-gland	0	0	1	0	1	1
AEMK02000452.1	414157	414159	2	4	Hypothalamus-Adrenal-gland;Hippocampus-Amygdala;Hippocampus-Adrenal-gland;Amygdala-Adrenal-gland	0	0	1	1	1	1
AEMK02000452.1	414167	414168	1	4	Hypothalamus-Adrenal-gland;Hippocampus-Amygdala;Hippocampus-Adrenal-gland;Amygdala-Adrenal-gland	0	0	1	1	1	1
AEMK02000452.1	423894	423895	1	3	Hypothalamus-Adrenal-gland;Hippocampus-Adrenal-gland;Amygdala-Adrenal-gland	0	0	1	0	1	1
AEMK02000452.1	506824	506825	1	1	Amygdala-Adrenal-gland	0	0	0	0	0	1
AEMK02000452.1	1024813	1024814	1	1	Hippocampus-Adrenal-gland	0	0	0	0	1	0
AEMK02000452.1	1274532	1274533	1	3	Hypothalamus-Hippocampus;Hypothalamus-Adrenal-gland;Amygdala-Adrenal-gland	0	1	1	0	0	1
AEMK02000452.1	1309820	1309821	1	1	Hippocampus-Adrenal-gland	0	0	0	0	1	0
AEMK02000452.1	2606737	2606738	1	1	Hippocampus-Adrenal-gland	0	0	0	0	1	0
AEMK02000452.1	2606761	2606762	1	1	Hippocampus-Adrenal-gland	0	0	0	0	1	0
AEMK02000452.1	2929457	2929458	1	2	Hippocampus-Adrenal-gland;Amygdala-Adrenal-gland	0	0	0	0	1	1
AEMK02000452.1	2929493	2929494	1	1	Hippocampus-Adrenal-gland	0	0	0	0	1	0
AEMK02000452.1	3105365	3105366	1	1	Amygdala-Adrenal-gland	0	0	0	0	0	1
AEMK02000452.1	3123475	3123476	1	2	Hippocampus-Adrenal-gland;Amygdala-Adrenal-gland	0	0	0	0	1	1
AEMK02000452.1	3129255	3129256	1	2	Hypothalamus-Hippocampus;Hypothalamus-Adrenal-gland	0	1	1	0	0	0
AEMK02000452.1	3129266	3129267	1	2	Hypothalamus-Hippocampus;Hypothalamus-Adrenal-gland	0	1	1	0	0	0
AEMK02000452.1	3283425	3283426	1	3	Hypothalamus-Adrenal-gland;Hippocampus-Adrenal-gland;Amygdala-Adrenal-gland	0	0	1	0	1	1
AEMK02000452.1	3283429	3283430	1	3	Hypothalamus-Adrenal-gland;Hippocampus-Adrenal-gland;Amygdala-Adrenal-gland	0	0	1	0	1	1
AEMK02000452.1	3283440	3283441	1	3	Hypothalamus-Adrenal-gland;Hippocampus-Adrenal-gland;Amygdala-Adrenal-gland	0	0	1	0	1	1
AEMK02000452.1	3283442	3283443	1	3	Hypothalamus-Adrenal-gland;Hippocampus-Adrenal-gland;Amygdala-Adrenal-gland	0	0	1	0	1	1
AEMK02000452.1	3378729	3378730	1	3	Hypothalamus-Adrenal-gland;Hippocampus-Adrenal-gland;Amygdala-Adrenal-gland	0	0	1	0	1	1
AEMK02000452.1	3460207	3460208	1	2	Hippocampus-Adrenal-gland;Amygdala-Adrenal-gland	0	0	0	0	1	1
AEMK02000452.1	3460211	3460212	1	3	Hypothalamus-Adrenal-gland;Hippocampus-Adrenal-gland;Amygdala-Adrenal-gland	0	0	1	0	1	1
AEMK02000452.1	3460228	3460229	1	3	Hypothalamus-Adrenal-gland;Hippocampus-Adrenal-gland;Amygdala-Adrenal-gland	0	0	1	0	1	1
AEMK02000452.1	3460248	3460249	1	3	Hypothalamus-Adrenal-gland;Hippocampus-Adrenal-gland;Amygdala-Adrenal-gland	0	0	1	0	1	1
AEMK02000452.1	3480812	3480813	1	1	Hippocampus-Adrenal-gland	0	0	0	0	1	0
AEMK02000452.1	3480823	3480824	1	1	Hippocampus-Adrenal-gland	0	0	0	0	1	0
AEMK02000452.1	3511780	3511781	1	3	Hypothalamus-Adrenal-gland;Hippocampus-Adrenal-gland;Amygdala-Adrenal-gland	0	0	1	0	1	1
AEMK02000452.1	3763572	3763573	1	1	Hypothalamus-Adrenal-gland	0	0	1	0	0	0
AEMK02000472.1	46726	46727	1	1	Hippocampus-Adrenal-gland	0	0	0	0	1	0
AEMK02000472.1	47535	47536	1	3	Hypothalamus-Adrenal-gland;Hippocampus-Adrenal-gland;Amygdala-Adrenal-gland	0	0	1	0	1	1
AEMK02000472.1	47832	47833	1	1	Hippocampus-Adrenal-gland	0	0	0	0	1	0
AEMK02000472.1	54610	54611	1	1	Hippocampus-Adrenal-gland	0	0	0	0	1	0
AEMK02000472.1	54647	54648	1	1	Hippocampus-Adrenal-gland	0	0	0	0	1	0
AEMK02000485.1	17619	17620	1	2	Hippocampus-Adrenal-gland;Amygdala-Adrenal-gland	0	0	0	0	1	1
AEMK02000485.1	44434	44435	1	1	Amygdala-Adrenal-gland	0	0	0	0	0	1
AEMK02000485.1	44447	44448	1	1	Amygdala-Adrenal-gland	0	0	0	0	0	1
AEMK02000485.1	54417	54418	1	2	Hippocampus-Adrenal-gland;Amygdala-Adrenal-gland	0	0	0	0	1	1
AEMK02000485.1	56079	56080	1	2	Hippocampus-Adrenal-gland;Amygdala-Adrenal-gland	0	0	0	0	1	1
AEMK02000485.1	56085	56086	1	1	Amygdala-Adrenal-gland	0	0	0	0	0	1
AEMK02000489.1	22220	22221	1	2	Hypothalamus-Hippocampus;Hippocampus-Adrenal-gland	0	1	0	0	1	0
AEMK02000489.1	51133	51134	1	1	Hypothalamus-Adrenal-gland	0	0	1	0	0	0
AEMK02000489.1	51140	51141	1	1	Amygdala-Adrenal-gland	0	0	0	0	0	1
AEMK02000489.1	51153	51154	1	1	Amygdala-Adrenal-gland	0	0	0	0	0	1
AEMK02000489.1	51176	51177	1	2	Hypothalamus-Adrenal-gland;Amygdala-Adrenal-gland	0	0	1	0	0	1
AEMK02000489.1	51181	51182	1	1	Amygdala-Adrenal-gland	0	0	0	0	0	1
AEMK02000556.1	21347	21348	1	3	Hypothalamus-Adrenal-gland;Hippocampus-Adrenal-gland;Amygdala-Adrenal-gland	0	0	1	0	1	1
AEMK02000556.1	37733	37734	1	3	Hypothalamus-Adrenal-gland;Hippocampus-Adrenal-gland;Amygdala-Adrenal-gland	0	0	1	0	1	1
AEMK02000556.1	37737	37738	1	2	Hypothalamus-Adrenal-gland;Hippocampus-Adrenal-gland	0	0	1	0	1	0
AEMK02000561.1	17293	17294	1	2	Hippocampus-Adrenal-gland;Amygdala-Adrenal-gland	0	0	0	0	1	1
AEMK02000569.1	931290	931291	1	1	Amygdala-Adrenal-gland	0	0	0	0	0	1
AEMK02000597.1	6475	6476	1	3	Hypothalamus-Adrenal-gland;Hippocampus-Adrenal-gland;Amygdala-Adrenal-gland	0	0	1	0	1	1
AEMK02000635.1	32240	32241	1	3	Hypothalamus-Adrenal-gland;Hippocampus-Adrenal-gland;Amygdala-Adrenal-gland	0	0	1	0	1	1
AEMK02000635.1	32464	32465	1	2	Hippocampus-Adrenal-gland;Amygdala-Adrenal-gland	0	0	0	0	1	1
AEMK02000635.1	32472	32473	1	1	Hippocampus-Adrenal-gland	0	0	0	0	1	0
AEMK02000652.1	21948	21949	1	3	Hypothalamus-Adrenal-gland;Hippocampus-Adrenal-gland;Amygdala-Adrenal-gland	0	0	1	0	1	1
AEMK02000652.1	23351	23352	1	2	Hypothalamus-Adrenal-gland;Amygdala-Adrenal-gland	0	0	1	0	0	1
AEMK02000682.1	139679	139680	1	1	Hypothalamus-Hippocampus	0	1	0	0	0	0
AEMK02000682.1	139693	139694	1	2	Hypothalamus-Hippocampus;Hippocampus-Adrenal-gland	0	1	0	0	1	0
AEMK02000682.1	139710	139711	1	1	Hypothalamus-Hippocampus	0	1	0	0	0	0
AEMK02000682.1	271157	271158	1	3	Hypothalamus-Adrenal-gland;Hippocampus-Adrenal-gland;Amygdala-Adrenal-gland	0	0	1	0	1	1
AEMK02000682.1	505027	505028	1	4	Hypothalamus-Hippocampus;Hypothalamus-Adrenal-gland;Hippocampus-Adrenal-gland;Amygdala-Adrenal-gland	0	1	1	0	1	1
AEMK02000682.1	551581	551582	1	1	Hypothalamus-Adrenal-gland	0	0	1	0	0	0
AEMK02000682.1	551634	551635	1	3	Hypothalamus-Adrenal-gland;Hippocampus-Adrenal-gland;Amygdala-Adrenal-gland	0	0	1	0	1	1
AEMK02000682.1	551636	551637	1	1	Hypothalamus-Adrenal-gland	0	0	1	0	0	0
AEMK02000682.1	570565	570566	1	2	Hypothalamus-Adrenal-gland;Hippocampus-Adrenal-gland	0	0	1	0	1	0
AEMK02000682.1	570568	570569	1	1	Hippocampus-Adrenal-gland	0	0	0	0	1	0
AEMK02000682.1	570592	570593	1	3	Hypothalamus-Adrenal-gland;Hippocampus-Adrenal-gland;Amygdala-Adrenal-gland	0	0	1	0	1	1
AEMK02000682.1	570594	570595	1	3	Hypothalamus-Adrenal-gland;Hippocampus-Adrenal-gland;Amygdala-Adrenal-gland	0	0	1	0	1	1
AEMK02000682.1	570600	570601	1	3	Hypothalamus-Adrenal-gland;Hippocampus-Adrenal-gland;Amygdala-Adrenal-gland	0	0	1	0	1	1
AEMK02000682.1	570613	570614	1	2	Hypothalamus-Adrenal-gland;Hippocampus-Adrenal-gland	0	0	1	0	1	0
AEMK02000682.1	570857	570858	1	2	Hypothalamus-Adrenal-gland;Hippocampus-Adrenal-gland	0	0	1	0	1	0
AEMK02000682.1	570865	570866	1	3	Hypothalamus-Adrenal-gland;Hippocampus-Adrenal-gland;Amygdala-Adrenal-gland	0	0	1	0	1	1
AEMK02000682.1	614188	614189	1	1	Hypothalamus-Adrenal-gland	0	0	1	0	0	0
AEMK02000682.1	614721	614722	1	2	Hippocampus-Adrenal-gland;Amygdala-Adrenal-gland	0	0	0	0	1	1
AEMK02000682.1	614744	614745	1	2	Hippocampus-Adrenal-gland;Amygdala-Adrenal-gland	0	0	0	0	1	1
AEMK02000682.1	614747	614748	1	2	Hypothalamus-Adrenal-gland;Hippocampus-Adrenal-gland	0	0	1	0	1	0
AEMK02000682.1	702493	702494	1	2	Hypothalamus-Adrenal-gland;Amygdala-Adrenal-gland	0	0	1	0	0	1
AEMK02000682.1	702958	702959	1	3	Hypothalamus-Hippocampus;Hypothalamus-Adrenal-gland;Amygdala-Adrenal-gland	0	1	1	0	0	1
AEMK02000682.1	702995	702996	1	4	Hypotalamus-Amygdala;Hypothalamus-Hippocampus;Hypothalamus-Adrenal-gland;Amygdala-Adrenal-gland	1	1	1	0	0	1
AEMK02000682.1	703011	703012	1	1	Amygdala-Adrenal-gland	0	0	0	0	0	1
AEMK02000682.1	718602	718603	1	1	Hypothalamus-Adrenal-gland	0	0	1	0	0	0
AEMK02000682.1	718620	718621	1	2	Hypothalamus-Adrenal-gland;Hippocampus-Adrenal-gland	0	0	1	0	1	0
AEMK02000682.1	733179	733180	1	3	Hypothalamus-Adrenal-gland;Hippocampus-Adrenal-gland;Amygdala-Adrenal-gland	0	0	1	0	1	1
AEMK02000682.1	733202	733203	1	2	Hypothalamus-Adrenal-gland;Amygdala-Adrenal-gland	0	0	1	0	0	1
AEMK02000682.1	733210	733211	1	1	Hypothalamus-Adrenal-gland	0	0	1	0	0	0
AEMK02000682.1	745578	745579	1	1	Hypothalamus-Hippocampus	0	1	0	0	0	0
AEMK02000682.1	770814	770815	1	1	Hippocampus-Adrenal-gland	0	0	0	0	1	0
AEMK02000682.1	829048	829049	1	1	Amygdala-Adrenal-gland	0	0	0	0	0	1
AEMK02000682.1	829392	829393	1	1	Hypothalamus-Adrenal-gland	0	0	1	0	0	0
AEMK02000682.1	836945	836946	1	3	Hypothalamus-Adrenal-gland;Hippocampus-Adrenal-gland;Amygdala-Adrenal-gland	0	0	1	0	1	1
AEMK02000682.1	836948	836949	1	3	Hypothalamus-Adrenal-gland;Hippocampus-Adrenal-gland;Amygdala-Adrenal-gland	0	0	1	0	1	1
AEMK02000682.1	836988	836989	1	2	Hippocampus-Adrenal-gland;Amygdala-Adrenal-gland	0	0	0	0	1	1
AEMK02000682.1	836998	836999	1	2	Hippocampus-Adrenal-gland;Amygdala-Adrenal-gland	0	0	0	0	1	1
AEMK02000682.1	841705	841706	1	3	Hypothalamus-Adrenal-gland;Hippocampus-Adrenal-gland;Amygdala-Adrenal-gland	0	0	1	0	1	1
AEMK02000682.1	841708	841709	1	3	Hypothalamus-Adrenal-gland;Hippocampus-Adrenal-gland;Amygdala-Adrenal-gland	0	0	1	0	1	1
AEMK02000682.1	841723	841724	1	3	Hypothalamus-Adrenal-gland;Hippocampus-Adrenal-gland;Amygdala-Adrenal-gland	0	0	1	0	1	1
AEMK02000682.1	841727	841728	1	3	Hypothalamus-Adrenal-gland;Hippocampus-Adrenal-gland;Amygdala-Adrenal-gland	0	0	1	0	1	1
AEMK02000682.1	841731	841732	1	3	Hypothalamus-Adrenal-gland;Hippocampus-Adrenal-gland;Amygdala-Adrenal-gland	0	0	1	0	1	1
AEMK02000682.1	850964	850965	1	1	Amygdala-Adrenal-gland	0	0	0	0	0	1
AEMK02000682.1	856962	856963	1	3	Hypothalamus-Adrenal-gland;Hippocampus-Adrenal-gland;Amygdala-Adrenal-gland	0	0	1	0	1	1
AEMK02000682.1	856965	856966	1	3	Hypothalamus-Adrenal-gland;Hippocampus-Adrenal-gland;Amygdala-Adrenal-gland	0	0	1	0	1	1
AEMK02000682.1	856983	856984	1	3	Hypothalamus-Adrenal-gland;Hippocampus-Adrenal-gland;Amygdala-Adrenal-gland	0	0	1	0	1	1
AEMK02000682.1	856988	856989	1	2	Hypothalamus-Adrenal-gland;Hippocampus-Adrenal-gland	0	0	1	0	1	0
AEMK02000682.1	856990	856991	1	3	Hypothalamus-Adrenal-gland;Hippocampus-Adrenal-gland;Amygdala-Adrenal-gland	0	0	1	0	1	1
AEMK02000682.1	856999	857000	1	1	Hippocampus-Adrenal-gland	0	0	0	0	1	0
AEMK02000682.1	867501	867502	1	1	Hippocampus-Adrenal-gland	0	0	0	0	1	0
AEMK02000682.1	980201	980202	1	3	Hypothalamus-Adrenal-gland;Hippocampus-Adrenal-gland;Amygdala-Adrenal-gland	0	0	1	0	1	1
AEMK02000682.1	980221	980222	1	3	Hypothalamus-Adrenal-gland;Hippocampus-Adrenal-gland;Amygdala-Adrenal-gland	0	0	1	0	1	1
AEMK02000682.1	980224	980225	1	3	Hypothalamus-Adrenal-gland;Hippocampus-Adrenal-gland;Amygdala-Adrenal-gland	0	0	1	0	1	1
AEMK02000682.1	980226	980227	1	3	Hypothalamus-Adrenal-gland;Hippocampus-Adrenal-gland;Amygdala-Adrenal-gland	0	0	1	0	1	1
AEMK02000682.1	980230	980231	1	3	Hypothalamus-Adrenal-gland;Hippocampus-Adrenal-gland;Amygdala-Adrenal-gland	0	0	1	0	1	1
AEMK02000682.1	980232	980233	1	3	Hypothalamus-Adrenal-gland;Hippocampus-Adrenal-gland;Amygdala-Adrenal-gland	0	0	1	0	1	1
AEMK02000682.1	980234	980235	1	3	Hypothalamus-Adrenal-gland;Hippocampus-Adrenal-gland;Amygdala-Adrenal-gland	0	0	1	0	1	1
AEMK02000682.1	980248	980249	1	3	Hypothalamus-Adrenal-gland;Hippocampus-Adrenal-gland;Amygdala-Adrenal-gland	0	0	1	0	1	1
AEMK02000682.1	980250	980251	1	3	Hypothalamus-Adrenal-gland;Hippocampus-Adrenal-gland;Amygdala-Adrenal-gland	0	0	1	0	1	1
AEMK02000682.1	980252	980253	1	3	Hypothalamus-Adrenal-gland;Hippocampus-Adrenal-gland;Amygdala-Adrenal-gland	0	0	1	0	1	1
AEMK02000682.1	980254	980255	1	3	Hypothalamus-Adrenal-gland;Hippocampus-Adrenal-gland;Amygdala-Adrenal-gland	0	0	1	0	1	1
AEMK02000682.1	980259	980260	1	3	Hypothalamus-Adrenal-gland;Hippocampus-Adrenal-gland;Amygdala-Adrenal-gland	0	0	1	0	1	1
AEMK02000682.1	980261	980262	1	3	Hypothalamus-Adrenal-gland;Hippocampus-Adrenal-gland;Amygdala-Adrenal-gland	0	0	1	0	1	1
AEMK02000682.1	980269	980270	1	3	Hypothalamus-Adrenal-gland;Hippocampus-Adrenal-gland;Amygdala-Adrenal-gland	0	0	1	0	1	1
AEMK02000682.1	980271	980272	1	3	Hypothalamus-Adrenal-gland;Hippocampus-Adrenal-gland;Amygdala-Adrenal-gland	0	0	1	0	1	1
AEMK02000682.1	980620	980621	1	3	Hypothalamus-Adrenal-gland;Hippocampus-Adrenal-gland;Amygdala-Adrenal-gland	0	0	1	0	1	1
AEMK02000682.1	980622	980623	1	2	Hypothalamus-Adrenal-gland;Hippocampus-Adrenal-gland	0	0	1	0	1	0
AEMK02000682.1	980635	980636	1	3	Hypothalamus-Adrenal-gland;Hippocampus-Adrenal-gland;Amygdala-Adrenal-gland	0	0	1	0	1	1
AEMK02000682.1	980638	980639	1	3	Hypothalamus-Adrenal-gland;Hippocampus-Adrenal-gland;Amygdala-Adrenal-gland	0	0	1	0	1	1
AEMK02000682.1	980647	980648	1	3	Hypothalamus-Adrenal-gland;Hippocampus-Adrenal-gland;Amygdala-Adrenal-gland	0	0	1	0	1	1
AEMK02000682.1	980657	980658	1	3	Hypothalamus-Adrenal-gland;Hippocampus-Adrenal-gland;Amygdala-Adrenal-gland	0	0	1	0	1	1
AEMK02000682.1	980660	980661	1	3	Hypothalamus-Adrenal-gland;Hippocampus-Adrenal-gland;Amygdala-Adrenal-gland	0	0	1	0	1	1
AEMK02000682.1	980664	980665	1	3	Hypothalamus-Adrenal-gland;Hippocampus-Adrenal-gland;Amygdala-Adrenal-gland	0	0	1	0	1	1
AEMK02000682.1	980672	980673	1	3	Hypothalamus-Adrenal-gland;Hippocampus-Adrenal-gland;Amygdala-Adrenal-gland	0	0	1	0	1	1
AEMK02000682.1	980676	980677	1	3	Hypothalamus-Adrenal-gland;Hippocampus-Adrenal-gland;Amygdala-Adrenal-gland	0	0	1	0	1	1
AEMK02000682.1	981408	981409	1	3	Hypothalamus-Adrenal-gland;Hippocampus-Adrenal-gland;Amygdala-Adrenal-gland	0	0	1	0	1	1
AEMK02000682.1	981730	981731	1	2	Hippocampus-Adrenal-gland;Amygdala-Adrenal-gland	0	0	0	0	1	1
AEMK02000682.1	981761	981762	1	3	Hypothalamus-Adrenal-gland;Hippocampus-Adrenal-gland;Amygdala-Adrenal-gland	0	0	1	0	1	1
AEMK02000682.1	981767	981768	1	3	Hypothalamus-Adrenal-gland;Hippocampus-Adrenal-gland;Amygdala-Adrenal-gland	0	0	1	0	1	1
AEMK02000682.1	986247	986248	1	1	Hippocampus-Adrenal-gland	0	0	0	0	1	0
AEMK02000682.1	986278	986279	1	1	Amygdala-Adrenal-gland	0	0	0	0	0	1
AEMK02000682.1	1011193	1011194	1	2	Hypothalamus-Hippocampus;Hippocampus-Adrenal-gland	0	1	0	0	1	0
AEMK02000682.1	1055664	1055665	1	1	Hypothalamus-Adrenal-gland	0	0	1	0	0	0
AEMK02000682.1	1066663	1066664	1	1	Hippocampus-Adrenal-gland	0	0	0	0	1	0
AEMK02000682.1	1066669	1066670	1	3	Hypothalamus-Adrenal-gland;Hippocampus-Adrenal-gland;Amygdala-Adrenal-gland	0	0	1	0	1	1
AEMK02000682.1	1066675	1066676	1	3	Hypothalamus-Adrenal-gland;Hippocampus-Adrenal-gland;Amygdala-Adrenal-gland	0	0	1	0	1	1
AEMK02000682.1	1066681	1066682	1	2	Hypothalamus-Adrenal-gland;Amygdala-Adrenal-gland	0	0	1	0	0	1
AEMK02000682.1	1101554	1101555	1	4	Hypothalamus-Hippocampus;Hypothalamus-Adrenal-gland;Hippocampus-Adrenal-gland;Amygdala-Adrenal-gland	0	1	1	0	1	1
AEMK02000682.1	1113657	1113658	1	2	Hypothalamus-Adrenal-gland;Hippocampus-Adrenal-gland	0	0	1	0	1	0
AEMK02000682.1	1113676	1113677	1	3	Hypothalamus-Adrenal-gland;Hippocampus-Adrenal-gland;Amygdala-Adrenal-gland	0	0	1	0	1	1
AEMK02000682.1	1113678	1113679	1	1	Hypothalamus-Adrenal-gland	0	0	1	0	0	0
AEMK02000682.1	1113682	1113683	1	1	Hypothalamus-Adrenal-gland	0	0	1	0	0	0
AEMK02000682.1	1351991	1351992	1	1	Hippocampus-Amygdala	0	0	0	1	0	0
AEMK02000682.1	1450279	1450280	1	4	Hypothalamus-Hippocampus;Hypothalamus-Adrenal-gland;Hippocampus-Adrenal-gland;Amygdala-Adrenal-gland	0	1	1	0	1	1
AEMK02000682.1	1450281	1450282	1	3	Hypothalamus-Adrenal-gland;Hippocampus-Adrenal-gland;Amygdala-Adrenal-gland	0	0	1	0	1	1
AEMK02000682.1	1558194	1558195	1	3	Hypothalamus-Adrenal-gland;Hippocampus-Adrenal-gland;Amygdala-Adrenal-gland	0	0	1	0	1	1
AEMK02000682.1	1988552	1988553	1	1	Hippocampus-Adrenal-gland	0	0	0	0	1	0
AEMK02000699.1	45129	45130	1	2	Hippocampus-Adrenal-gland;Amygdala-Adrenal-gland	0	0	0	0	1	1
chr1	197863	197864	1	3	Hypothalamus-Adrenal-gland;Hippocampus-Adrenal-gland;Amygdala-Adrenal-gland	0	0	1	0	1	1
chr1	199925	199926	1	1	Hypotalamus-Amygdala	1	0	0	0	0	0
chr1	200344	200345	1	1	Hypothalamus-Hippocampus	0	1	0	0	0	0
chr1	200835	200836	1	3	Hypothalamus-Adrenal-gland;Hippocampus-Adrenal-gland;Amygdala-Adrenal-gland	0	0	1	0	1	1
chr1	200838	200839	1	3	Hypothalamus-Adrenal-gland;Hippocampus-Adrenal-gland;Amygdala-Adrenal-gland	0	0	1	0	1	1
chr1	200843	200844	1	3	Hypothalamus-Adrenal-gland;Hippocampus-Adrenal-gland;Amygdala-Adrenal-gland	0	0	1	0	1	1
chr1	200861	200862	1	3	Hypothalamus-Adrenal-gland;Hippocampus-Adrenal-gland;Amygdala-Adrenal-gland	0	0	1	0	1	1
chr1	200884	200885	1	3	Hypothalamus-Adrenal-gland;Hippocampus-Adrenal-gland;Amygdala-Adrenal-gland	0	0	1	0	1	1
chr1	242754	242755	1	1	Amygdala-Adrenal-gland	0	0	0	0	0	1
chr1	314122	314123	1	2	Hippocampus-Adrenal-gland;Amygdala-Adrenal-gland	0	0	0	0	1	1
chr1	314146	314147	1	1	Hippocampus-Adrenal-gland	0	0	0	0	1	0
chr1	314167	314168	1	1	Hippocampus-Adrenal-gland	0	0	0	0	1	0
chr1	508895	508896	1	1	Hippocampus-Adrenal-gland	0	0	0	0	1	0
chr1	817426	817427	1	1	Hypothalamus-Adrenal-gland	0	0	1	0	0	0
chr1	855329	855330	1	3	Hypothalamus-Adrenal-gland;Hippocampus-Adrenal-gland;Amygdala-Adrenal-gland	0	0	1	0	1	1
chr1	855345	855346	1	3	Hypothalamus-Adrenal-gland;Hippocampus-Adrenal-gland;Amygdala-Adrenal-gland	0	0	1	0	1	1
chr1	855372	855373	1	3	Hypothalamus-Adrenal-gland;Hippocampus-Adrenal-gland;Amygdala-Adrenal-gland	0	0	1	0	1	1
chr1	911141	911142	1	2	Hypothalamus-Hippocampus;Hippocampus-Adrenal-gland	0	1	0	0	1	0
chr1	911163	911164	1	2	Hypothalamus-Hippocampus;Hippocampus-Adrenal-gland	0	1	0	0	1	0
chr1	911170	911171	1	1	Hippocampus-Adrenal-gland	0	0	0	0	1	0
chr1	923789	923790	1	1	Hypothalamus-Adrenal-gland	0	0	1	0	0	0
chr1	1310867	1310868	1	3	Hypothalamus-Adrenal-gland;Hippocampus-Adrenal-gland;Amygdala-Adrenal-gland	0	0	1	0	1	1
chr1	1345457	1345458	1	3	Hypothalamus-Hippocampus;Hippocampus-Amygdala;Hippocampus-Adrenal-gland	0	1	0	1	1	0
chr1	1528013	1528014	1	1	Hippocampus-Adrenal-gland	0	0	0	0	1	0
chr1	1544353	1544354	1	3	Hypothalamus-Adrenal-gland;Hippocampus-Adrenal-gland;Amygdala-Adrenal-gland	0	0	1	0	1	1
chr1	1544363	1544364	1	3	Hypothalamus-Adrenal-gland;Hippocampus-Adrenal-gland;Amygdala-Adrenal-gland	0	0	1	0	1	1
chr1	1906687	1906688	1	3	Hypothalamus-Adrenal-gland;Hippocampus-Adrenal-gland;Amygdala-Adrenal-gland	0	0	1	0	1	1
chr1	1906692	1906693	1	3	Hypothalamus-Adrenal-gland;Hippocampus-Adrenal-gland;Amygdala-Adrenal-gland	0	0	1	0	1	1
chr1	1906698	1906699	1	3	Hypothalamus-Adrenal-gland;Hippocampus-Adrenal-gland;Amygdala-Adrenal-gland	0	0	1	0	1	1
chr1	2602240	2602241	1	1	Amygdala-Adrenal-gland	0	0	0	0	0	1
chr1	2602242	2602243	1	2	Hypothalamus-Adrenal-gland;Amygdala-Adrenal-gland	0	0	1	0	0	1
chr1	2602269	2602270	1	1	Amygdala-Adrenal-gland	0	0	0	0	0	1
chr1	2639231	2639232	1	2	Hypothalamus-Adrenal-gland;Amygdala-Adrenal-gland	0	0	1	0	0	1
chr1	2639270	2639271	1	3	Hypothalamus-Adrenal-gland;Hippocampus-Adrenal-gland;Amygdala-Adrenal-gland	0	0	1	0	1	1
chr1	3121958	3121959	1	3	Hypothalamus-Adrenal-gland;Hippocampus-Adrenal-gland;Amygdala-Adrenal-gland	0	0	1	0	1	1
chr1	3121980	3121981	1	3	Hypothalamus-Adrenal-gland;Hippocampus-Adrenal-gland;Amygdala-Adrenal-gland	0	0	1	0	1	1
chr1	3122175	3122176	1	3	Hypothalamus-Adrenal-gland;Hippocampus-Adrenal-gland;Amygdala-Adrenal-gland	0	0	1	0	1	1
chr1	3122201	3122202	1	3	Hypothalamus-Adrenal-gland;Hippocampus-Adrenal-gland;Amygdala-Adrenal-gland	0	0	1	0	1	1
chr1	3122213	3122214	1	2	Hippocampus-Adrenal-gland;Amygdala-Adrenal-gland	0	0	0	0	1	1
chr1	3122253	3122254	1	3	Hypothalamus-Adrenal-gland;Hippocampus-Adrenal-gland;Amygdala-Adrenal-gland	0	0	1	0	1	1
chr1	6639582	6639583	1	4	Hypothalamus-Hippocampus;Hypothalamus-Adrenal-gland;Hippocampus-Adrenal-gland;Amygdala-Adrenal-gland	0	1	1	0	1	1
chr1	7448533	7448534	1	1	Hippocampus-Adrenal-gland	0	0	0	0	1	0
chr1	7448543	7448544	1	2	Hippocampus-Adrenal-gland;Amygdala-Adrenal-gland	0	0	0	0	1	1
chr1	7448545	7448546	1	1	Hippocampus-Adrenal-gland	0	0	0	0	1	0
chr1	7448559	7448560	1	2	Hypothalamus-Hippocampus;Hippocampus-Adrenal-gland	0	1	0	0	1	0
chr1	7448563	7448564	1	1	Amygdala-Adrenal-gland	0	0	0	0	0	1
chr1	7448572	7448573	1	2	Hippocampus-Adrenal-gland;Amygdala-Adrenal-gland	0	0	0	0	1	1
chr1	7448574	7448575	1	1	Hippocampus-Adrenal-gland	0	0	0	0	1	0
chr1	8216028	8216029	1	2	Hypothalamus-Hippocampus;Hypothalamus-Adrenal-gland	0	1	1	0	0	0
chr1	8216057	8216058	1	4	Hypotalamus-Amygdala;Hypothalamus-Hippocampus;Hypothalamus-Adrenal-gland;Hippocampus-Adrenal-gland	1	1	1	0	1	0
chr1	8216072	8216073	1	4	Hypotalamus-Amygdala;Hypothalamus-Hippocampus;Hypothalamus-Adrenal-gland;Hippocampus-Adrenal-gland	1	1	1	0	1	0
chr1	13901972	13901973	1	1	Hypothalamus-Adrenal-gland	0	0	1	0	0	0
chr1	13901993	13901994	1	3	Hypothalamus-Hippocampus;Hippocampus-Adrenal-gland;Amygdala-Adrenal-gland	0	1	0	0	1	1
chr1	16031833	16031834	1	3	Hypothalamus-Adrenal-gland;Hippocampus-Adrenal-gland;Amygdala-Adrenal-gland	0	0	1	0	1	1
chr1	26801254	26801255	1	2	Hypothalamus-Hippocampus;Hippocampus-Adrenal-gland	0	1	0	0	1	0
chr1	26801282	26801283	1	1	Hippocampus-Adrenal-gland	0	0	0	0	1	0
chr1	26801596	26801597	1	2	Hypothalamus-Adrenal-gland;Hippocampus-Adrenal-gland	0	0	1	0	1	0
chr1	26801600	26801601	1	2	Hypothalamus-Adrenal-gland;Hippocampus-Adrenal-gland	0	0	1	0	1	0
chr1	26801610	26801611	1	2	Hippocampus-Amygdala;Hippocampus-Adrenal-gland	0	0	0	1	1	0
chr1	29974536	29974537	1	2	Hypothalamus-Adrenal-gland;Hippocampus-Adrenal-gland	0	0	1	0	1	0
chr1	29974545	29974546	1	3	Hypothalamus-Adrenal-gland;Hippocampus-Adrenal-gland;Amygdala-Adrenal-gland	0	0	1	0	1	1
chr1	29974563	29974564	1	1	Amygdala-Adrenal-gland	0	0	0	0	0	1
chr1	51042863	51042864	1	3	Hypothalamus-Adrenal-gland;Hippocampus-Adrenal-gland;Amygdala-Adrenal-gland	0	0	1	0	1	1
chr1	51042878	51042879	1	3	Hypothalamus-Adrenal-gland;Hippocampus-Adrenal-gland;Amygdala-Adrenal-gland	0	0	1	0	1	1
chr1	51042880	51042881	1	3	Hypothalamus-Adrenal-gland;Hippocampus-Adrenal-gland;Amygdala-Adrenal-gland	0	0	1	0	1	1
chr1	52996735	52996736	1	3	Hypothalamus-Adrenal-gland;Hippocampus-Adrenal-gland;Amygdala-Adrenal-gland	0	0	1	0	1	1
chr1	56837503	56837504	1	3	Hypothalamus-Adrenal-gland;Hippocampus-Adrenal-gland;Amygdala-Adrenal-gland	0	0	1	0	1	1
chr1	65826186	65826187	1	1	Hypotalamus-Amygdala	1	0	0	0	0	0
chr1	65835050	65835051	1	3	Hypothalamus-Adrenal-gland;Hippocampus-Adrenal-gland;Amygdala-Adrenal-gland	0	0	1	0	1	1
chr1	65843710	65843711	1	2	Hippocampus-Adrenal-gland;Amygdala-Adrenal-gland	0	0	0	0	1	1
chr1	65846224	65846225	1	2	Hypothalamus-Adrenal-gland;Amygdala-Adrenal-gland	0	0	1	0	0	1
chr1	65846227	65846228	1	1	Amygdala-Adrenal-gland	0	0	0	0	0	1
chr1	65846229	65846230	1	3	Hypothalamus-Adrenal-gland;Hippocampus-Adrenal-gland;Amygdala-Adrenal-gland	0	0	1	0	1	1
chr1	66545147	66545148	1	1	Hippocampus-Adrenal-gland	0	0	0	0	1	0
chr1	66545168	66545169	1	1	Hippocampus-Adrenal-gland	0	0	0	0	1	0
chr1	73700931	73700932	1	1	Hypothalamus-Adrenal-gland	0	0	1	0	0	0
chr1	73700935	73700936	1	2	Hypothalamus-Hippocampus;Hypothalamus-Adrenal-gland	0	1	1	0	0	0
chr1	73700949	73700950	1	2	Hypothalamus-Hippocampus;Hypothalamus-Adrenal-gland	0	1	1	0	0	0
chr1	73700965	73700966	1	1	Hypothalamus-Hippocampus	0	1	0	0	0	0
chr1	73701165	73701166	1	2	Hypothalamus-Hippocampus;Hypothalamus-Adrenal-gland	0	1	1	0	0	0
chr1	73701177	73701178	1	2	Hypothalamus-Hippocampus;Hypothalamus-Adrenal-gland	0	1	1	0	0	0
chr1	73701183	73701184	1	2	Hypothalamus-Hippocampus;Hypothalamus-Adrenal-gland	0	1	1	0	0	0
chr1	74273400	74273401	1	1	Hypothalamus-Adrenal-gland	0	0	1	0	0	0
chr1	74273410	74273411	1	2	Hypothalamus-Adrenal-gland;Hippocampus-Adrenal-gland	0	0	1	0	1	0
chr1	74273416	74273417	1	1	Hypotalamus-Amygdala	1	0	0	0	0	0
chr1	74630177	74630178	1	1	Hypothalamus-Adrenal-gland	0	0	1	0	0	0
chr1	74630256	74630257	1	3	Hypothalamus-Adrenal-gland;Hippocampus-Adrenal-gland;Amygdala-Adrenal-gland	0	0	1	0	1	1
chr1	75508996	75508997	1	1	Hippocampus-Adrenal-gland	0	0	0	0	1	0
chr1	75509059	75509060	1	1	Hippocampus-Adrenal-gland	0	0	0	0	1	0
chr1	75509067	75509068	1	3	Hypothalamus-Adrenal-gland;Hippocampus-Adrenal-gland;Amygdala-Adrenal-gland	0	0	1	0	1	1
chr1	84547771	84547772	1	2	Hippocampus-Adrenal-gland;Amygdala-Adrenal-gland	0	0	0	0	1	1
chr1	84547785	84547786	1	3	Hypotalamus-Amygdala;Hypothalamus-Adrenal-gland;Hippocampus-Adrenal-gland	1	0	1	0	1	0
chr1	84547805	84547806	1	2	Hypotalamus-Amygdala;Hypothalamus-Adrenal-gland	1	0	1	0	0	0
chr1	95103855	95103856	1	1	Hypothalamus-Adrenal-gland	0	0	1	0	0	0
chr1	95103877	95103878	1	1	Hypothalamus-Adrenal-gland	0	0	1	0	0	0
chr1	95103884	95103885	1	3	Hypothalamus-Hippocampus;Hypothalamus-Adrenal-gland;Amygdala-Adrenal-gland	0	1	1	0	0	1
chr1	95103893	95103894	1	2	Hypothalamus-Hippocampus;Hypothalamus-Adrenal-gland	0	1	1	0	0	0
chr1	96840368	96840370	2	3	Hypotalamus-Amygdala;Hippocampus-Amygdala;Amygdala-Adrenal-gland	1	0	0	1	0	1
chr1	96840373	96840374	1	3	Hypotalamus-Amygdala;Hippocampus-Amygdala;Amygdala-Adrenal-gland	1	0	0	1	0	1
chr1	96840375	96840377	2	3	Hypotalamus-Amygdala;Hippocampus-Amygdala;Amygdala-Adrenal-gland	1	0	0	1	0	1
chr1	96840379	96840381	2	3	Hypotalamus-Amygdala;Hippocampus-Amygdala;Amygdala-Adrenal-gland	1	0	0	1	0	1
chr1	96840383	96840386	3	3	Hypotalamus-Amygdala;Hippocampus-Amygdala;Amygdala-Adrenal-gland	1	0	0	1	0	1
chr1	96840388	96840390	2	3	Hypotalamus-Amygdala;Hippocampus-Amygdala;Amygdala-Adrenal-gland	1	0	0	1	0	1
chr1	96840393	96840394	1	3	Hypotalamus-Amygdala;Hippocampus-Amygdala;Amygdala-Adrenal-gland	1	0	0	1	0	1
chr1	96840401	96840403	2	3	Hypotalamus-Amygdala;Hippocampus-Amygdala;Amygdala-Adrenal-gland	1	0	0	1	0	1
chr1	96840404	96840406	2	3	Hypotalamus-Amygdala;Hippocampus-Amygdala;Amygdala-Adrenal-gland	1	0	0	1	0	1
chr1	96840409	96840410	1	3	Hypotalamus-Amygdala;Hippocampus-Amygdala;Amygdala-Adrenal-gland	1	0	0	1	0	1
chr1	96840544	96840545	1	1	Hypotalamus-Amygdala	1	0	0	0	0	0
chr1	96840554	96840555	1	1	Hypotalamus-Amygdala	1	0	0	0	0	0
chr1	96840563	96840564	1	2	Hypotalamus-Amygdala;Amygdala-Adrenal-gland	1	0	0	0	0	1
chr1	96840897	96840898	1	3	Hypotalamus-Amygdala;Hippocampus-Amygdala;Amygdala-Adrenal-gland	1	0	0	1	0	1
chr1	96840910	96840911	1	3	Hypotalamus-Amygdala;Hippocampus-Amygdala;Amygdala-Adrenal-gland	1	0	0	1	0	1
chr1	96840917	96840918	1	3	Hypotalamus-Amygdala;Hippocampus-Amygdala;Amygdala-Adrenal-gland	1	0	0	1	0	1
chr1	96840920	96840921	1	3	Hypotalamus-Amygdala;Hippocampus-Amygdala;Amygdala-Adrenal-gland	1	0	0	1	0	1
chr1	96840922	96840923	1	3	Hypotalamus-Amygdala;Hippocampus-Amygdala;Amygdala-Adrenal-gland	1	0	0	1	0	1
chr1	96840926	96840927	1	3	Hypotalamus-Amygdala;Hippocampus-Amygdala;Amygdala-Adrenal-gland	1	0	0	1	0	1
chr1	96840928	96840929	1	3	Hypotalamus-Amygdala;Hippocampus-Amygdala;Amygdala-Adrenal-gland	1	0	0	1	0	1
chr1	97758373	97758374	1	1	Hypothalamus-Adrenal-gland	0	0	1	0	0	0
chr1	111588454	111588455	1	1	Amygdala-Adrenal-gland	0	0	0	0	0	1
chr1	113933057	113933058	1	1	Hypothalamus-Adrenal-gland	0	0	1	0	0	0
chr1	118912354	118912355	1	3	Hypothalamus-Adrenal-gland;Hippocampus-Adrenal-gland;Amygdala-Adrenal-gland	0	0	1	0	1	1
chr1	118912361	118912362	1	3	Hypothalamus-Adrenal-gland;Hippocampus-Adrenal-gland;Amygdala-Adrenal-gland	0	0	1	0	1	1
chr1	118912380	118912381	1	3	Hypothalamus-Adrenal-gland;Hippocampus-Adrenal-gland;Amygdala-Adrenal-gland	0	0	1	0	1	1
chr1	126307733	126307734	1	3	Hypothalamus-Adrenal-gland;Hippocampus-Adrenal-gland;Amygdala-Adrenal-gland	0	0	1	0	1	1
chr1	129873753	129873755	2	3	Hypothalamus-Adrenal-gland;Hippocampus-Adrenal-gland;Amygdala-Adrenal-gland	0	0	1	0	1	1
chr1	129873767	129873769	2	3	Hypothalamus-Adrenal-gland;Hippocampus-Adrenal-gland;Amygdala-Adrenal-gland	0	0	1	0	1	1
chr1	129873771	129873773	2	3	Hypothalamus-Adrenal-gland;Hippocampus-Adrenal-gland;Amygdala-Adrenal-gland	0	0	1	0	1	1
chr1	130374342	130374343	1	3	Hypothalamus-Adrenal-gland;Hippocampus-Adrenal-gland;Amygdala-Adrenal-gland	0	0	1	0	1	1
chr1	130374345	130374346	1	3	Hypothalamus-Adrenal-gland;Hippocampus-Adrenal-gland;Amygdala-Adrenal-gland	0	0	1	0	1	1
chr1	130374353	130374354	1	3	Hypothalamus-Adrenal-gland;Hippocampus-Adrenal-gland;Amygdala-Adrenal-gland	0	0	1	0	1	1
chr1	130374360	130374361	1	3	Hypothalamus-Adrenal-gland;Hippocampus-Adrenal-gland;Amygdala-Adrenal-gland	0	0	1	0	1	1
chr1	130374363	130374364	1	3	Hypothalamus-Adrenal-gland;Hippocampus-Adrenal-gland;Amygdala-Adrenal-gland	0	0	1	0	1	1
chr1	130374367	130374368	1	3	Hypothalamus-Adrenal-gland;Hippocampus-Adrenal-gland;Amygdala-Adrenal-gland	0	0	1	0	1	1
chr1	130389293	130389294	1	3	Hypothalamus-Adrenal-gland;Hippocampus-Adrenal-gland;Amygdala-Adrenal-gland	0	0	1	0	1	1
chr1	130389295	130389296	1	3	Hypothalamus-Adrenal-gland;Hippocampus-Adrenal-gland;Amygdala-Adrenal-gland	0	0	1	0	1	1
chr1	130389297	130389298	1	3	Hypothalamus-Adrenal-gland;Hippocampus-Adrenal-gland;Amygdala-Adrenal-gland	0	0	1	0	1	1
chr1	130389313	130389314	1	3	Hypothalamus-Adrenal-gland;Hippocampus-Adrenal-gland;Amygdala-Adrenal-gland	0	0	1	0	1	1
chr1	130389316	130389317	1	3	Hypothalamus-Adrenal-gland;Hippocampus-Adrenal-gland;Amygdala-Adrenal-gland	0	0	1	0	1	1
chr1	130389909	130389910	1	1	Hippocampus-Adrenal-gland	0	0	0	0	1	0
chr1	130389919	130389920	1	1	Hippocampus-Adrenal-gland	0	0	0	0	1	0
chr1	130389938	130389939	1	1	Hippocampus-Adrenal-gland	0	0	0	0	1	0
chr1	130389962	130389963	1	3	Hypothalamus-Hippocampus;Hippocampus-Amygdala;Hippocampus-Adrenal-gland	0	1	0	1	1	0
chr1	131033177	131033178	1	3	Hypothalamus-Adrenal-gland;Hippocampus-Adrenal-gland;Amygdala-Adrenal-gland	0	0	1	0	1	1
chr1	134016114	134016115	1	2	Hypotalamus-Amygdala;Hypothalamus-Adrenal-gland	1	0	1	0	0	0
chr1	134016115	134016116	1	1	Hypothalamus-Adrenal-gland	0	0	1	0	0	0
chr1	134016117	134016118	1	1	Hypothalamus-Adrenal-gland	0	0	1	0	0	0
chr1	134016118	134016119	1	2	Hypotalamus-Amygdala;Hypothalamus-Adrenal-gland	1	0	1	0	0	0
chr1	134016124	134016125	1	1	Hypothalamus-Adrenal-gland	0	0	1	0	0	0
chr1	134016125	134016126	1	2	Hypotalamus-Amygdala;Hypothalamus-Adrenal-gland	1	0	1	0	0	0
chr1	134016140	134016141	1	2	Hypothalamus-Hippocampus;Hypothalamus-Adrenal-gland	0	1	1	0	0	0
chr1	134016142	134016143	1	2	Hypotalamus-Amygdala;Hypothalamus-Adrenal-gland	1	0	1	0	0	0
chr1	134016143	134016146	3	1	Hypothalamus-Adrenal-gland	0	0	1	0	0	0
chr1	134016148	134016149	1	1	Hypothalamus-Adrenal-gland	0	0	1	0	0	0
chr1	134016149	134016150	1	2	Hypotalamus-Amygdala;Hypothalamus-Adrenal-gland	1	0	1	0	0	0
chr1	134019028	134019029	1	3	Hypothalamus-Adrenal-gland;Hippocampus-Adrenal-gland;Amygdala-Adrenal-gland	0	0	1	0	1	1
chr1	134019030	134019031	1	1	Hypothalamus-Adrenal-gland	0	0	1	0	0	0
chr1	134019033	134019034	1	4	Hypotalamus-Amygdala;Hypothalamus-Adrenal-gland;Hippocampus-Amygdala;Hippocampus-Adrenal-gland	1	0	1	1	1	0
chr1	134019040	134019041	1	4	Hypotalamus-Amygdala;Hypothalamus-Adrenal-gland;Hippocampus-Amygdala;Hippocampus-Adrenal-gland	1	0	1	1	1	0
chr1	137120051	137120052	1	2	Hypothalamus-Hippocampus;Hypothalamus-Adrenal-gland	0	1	1	0	0	0
chr1	139452225	139452226	1	2	Hippocampus-Amygdala;Hippocampus-Adrenal-gland	0	0	0	1	1	0
chr1	139452234	139452235	1	2	Hippocampus-Amygdala;Hippocampus-Adrenal-gland	0	0	0	1	1	0
chr1	142500526	142500527	1	3	Hypothalamus-Adrenal-gland;Hippocampus-Adrenal-gland;Amygdala-Adrenal-gland	0	0	1	0	1	1
chr1	142500808	142500809	1	2	Hippocampus-Adrenal-gland;Amygdala-Adrenal-gland	0	0	0	0	1	1
chr1	143417573	143417574	1	3	Hypothalamus-Adrenal-gland;Hippocampus-Adrenal-gland;Amygdala-Adrenal-gland	0	0	1	0	1	1
chr1	143417599	143417600	1	3	Hypothalamus-Adrenal-gland;Hippocampus-Adrenal-gland;Amygdala-Adrenal-gland	0	0	1	0	1	1
chr1	143417603	143417604	1	3	Hypothalamus-Adrenal-gland;Hippocampus-Adrenal-gland;Amygdala-Adrenal-gland	0	0	1	0	1	1
chr1	144072577	144072578	1	1	Hypothalamus-Adrenal-gland	0	0	1	0	0	0
chr1	144072579	144072580	1	1	Hypothalamus-Adrenal-gland	0	0	1	0	0	0
chr1	147568475	147568476	1	2	Hippocampus-Adrenal-gland;Amygdala-Adrenal-gland	0	0	0	0	1	1
chr1	147568504	147568505	1	2	Hippocampus-Adrenal-gland;Amygdala-Adrenal-gland	0	0	0	0	1	1
chr1	148991901	148991903	2	3	Hypothalamus-Adrenal-gland;Hippocampus-Adrenal-gland;Amygdala-Adrenal-gland	0	0	1	0	1	1
chr1	148991913	148991915	2	3	Hypothalamus-Adrenal-gland;Hippocampus-Adrenal-gland;Amygdala-Adrenal-gland	0	0	1	0	1	1
chr1	148991925	148991927	2	3	Hypothalamus-Adrenal-gland;Hippocampus-Adrenal-gland;Amygdala-Adrenal-gland	0	0	1	0	1	1
chr1	148991930	148991932	2	3	Hypothalamus-Adrenal-gland;Hippocampus-Adrenal-gland;Amygdala-Adrenal-gland	0	0	1	0	1	1
chr1	153393152	153393153	1	1	Hypothalamus-Adrenal-gland	0	0	1	0	0	0
chr1	158289500	158289501	1	2	Hypothalamus-Adrenal-gland;Hippocampus-Adrenal-gland	0	0	1	0	1	0
chr1	159818294	159818295	1	2	Hypothalamus-Adrenal-gland;Hippocampus-Adrenal-gland	0	0	1	0	1	0
chr1	164273631	164273632	1	3	Hypothalamus-Adrenal-gland;Hippocampus-Adrenal-gland;Amygdala-Adrenal-gland	0	0	1	0	1	1
chr1	164273644	164273645	1	3	Hypothalamus-Adrenal-gland;Hippocampus-Adrenal-gland;Amygdala-Adrenal-gland	0	0	1	0	1	1
chr1	164273646	164273647	1	2	Hypothalamus-Adrenal-gland;Hippocampus-Adrenal-gland	0	0	1	0	1	0
chr1	164694259	164694260	1	3	Hypothalamus-Hippocampus;Hippocampus-Amygdala;Hippocampus-Adrenal-gland	0	1	0	1	1	0
chr1	164997576	164997577	1	3	Hypothalamus-Adrenal-gland;Hippocampus-Adrenal-gland;Amygdala-Adrenal-gland	0	0	1	0	1	1
chr1	164997584	164997585	1	2	Hypothalamus-Adrenal-gland;Hippocampus-Adrenal-gland	0	0	1	0	1	0
chr1	164997596	164997597	1	2	Hypothalamus-Adrenal-gland;Amygdala-Adrenal-gland	0	0	1	0	0	1
chr1	167857464	167857465	1	2	Hippocampus-Adrenal-gland;Amygdala-Adrenal-gland	0	0	0	0	1	1
chr1	168791484	168791485	1	2	Hypothalamus-Adrenal-gland;Hippocampus-Adrenal-gland	0	0	1	0	1	0
chr1	180591999	180592000	1	1	Hypothalamus-Adrenal-gland	0	0	1	0	0	0
chr1	180636035	180636036	1	2	Hypothalamus-Adrenal-gland;Hippocampus-Adrenal-gland	0	0	1	0	1	0
chr1	180636075	180636076	1	1	Hypothalamus-Adrenal-gland	0	0	1	0	0	0
chr1	181955724	181955725	1	1	Amygdala-Adrenal-gland	0	0	0	0	0	1
chr1	183422682	183422683	1	1	Amygdala-Adrenal-gland	0	0	0	0	0	1
chr1	183422685	183422686	1	1	Hypothalamus-Adrenal-gland	0	0	1	0	0	0
chr1	186026260	186026261	1	3	Hypotalamus-Amygdala;Hypothalamus-Hippocampus;Hypothalamus-Adrenal-gland	1	1	1	0	0	0
chr1	186026283	186026284	1	3	Hypotalamus-Amygdala;Hypothalamus-Hippocampus;Hypothalamus-Adrenal-gland	1	1	1	0	0	0
chr1	186026294	186026295	1	2	Hypothalamus-Hippocampus;Hypothalamus-Adrenal-gland	0	1	1	0	0	0
chr1	186039770	186039771	1	1	Hypothalamus-Hippocampus	0	1	0	0	0	0
chr1	188334943	188334944	1	1	Hypothalamus-Adrenal-gland	0	0	1	0	0	0
chr1	189248510	189248511	1	3	Hypothalamus-Adrenal-gland;Hippocampus-Adrenal-gland;Amygdala-Adrenal-gland	0	0	1	0	1	1
chr1	191224113	191224114	1	1	Hypothalamus-Adrenal-gland	0	0	1	0	0	0
chr1	191549679	191549680	1	3	Hypothalamus-Adrenal-gland;Hippocampus-Adrenal-gland;Amygdala-Adrenal-gland	0	0	1	0	1	1
chr1	195804793	195804794	1	3	Hypothalamus-Adrenal-gland;Hippocampus-Adrenal-gland;Amygdala-Adrenal-gland	0	0	1	0	1	1
chr1	200764060	200764061	1	1	Hippocampus-Adrenal-gland	0	0	0	0	1	0
chr1	200764070	200764071	1	1	Hippocampus-Adrenal-gland	0	0	0	0	1	0
chr1	200764079	200764080	1	1	Hippocampus-Adrenal-gland	0	0	0	0	1	0
chr1	201422659	201422660	1	2	Hypothalamus-Adrenal-gland;Amygdala-Adrenal-gland	0	0	1	0	0	1
chr1	201422660	201422661	1	3	Hypothalamus-Adrenal-gland;Hippocampus-Adrenal-gland;Amygdala-Adrenal-gland	0	0	1	0	1	1
chr1	201422662	201422663	1	2	Hypothalamus-Adrenal-gland;Amygdala-Adrenal-gland	0	0	1	0	0	1
chr1	201422663	201422664	1	1	Amygdala-Adrenal-gland	0	0	0	0	0	1
chr1	208149669	208149670	1	1	Hippocampus-Adrenal-gland	0	0	0	0	1	0
chr1	220838818	220838819	1	3	Hypotalamus-Amygdala;Hypothalamus-Hippocampus;Amygdala-Adrenal-gland	1	1	0	0	0	1
chr1	220838827	220838828	1	5	Hypotalamus-Amygdala;Hypothalamus-Hippocampus;Hippocampus-Amygdala;Hippocampus-Adrenal-gland;Amygdala-Adrenal-gland	1	1	0	1	1	1
chr1	230544731	230544732	1	1	Hypothalamus-Adrenal-gland	0	0	1	0	0	0
chr1	230906304	230906305	1	1	Hypothalamus-Adrenal-gland	0	0	1	0	0	0
chr1	236450834	236450835	1	1	Amygdala-Adrenal-gland	0	0	0	0	0	1
chr1	237479009	237479010	1	3	Hypothalamus-Adrenal-gland;Hippocampus-Adrenal-gland;Amygdala-Adrenal-gland	0	0	1	0	1	1
chr1	237479015	237479016	1	2	Hippocampus-Adrenal-gland;Amygdala-Adrenal-gland	0	0	0	0	1	1
chr1	237787857	237787858	1	2	Hippocampus-Adrenal-gland;Amygdala-Adrenal-gland	0	0	0	0	1	1
chr1	238825121	238825122	1	2	Hypothalamus-Adrenal-gland;Amygdala-Adrenal-gland	0	0	1	0	0	1
chr1	238825132	238825133	1	2	Hypothalamus-Adrenal-gland;Hippocampus-Adrenal-gland	0	0	1	0	1	0
chr1	242682135	242682136	1	2	Hypothalamus-Adrenal-gland;Amygdala-Adrenal-gland	0	0	1	0	0	1
chr1	246086314	246086315	1	1	Hypothalamus-Adrenal-gland	0	0	1	0	0	0
chr1	246086350	246086351	1	3	Hypothalamus-Adrenal-gland;Hippocampus-Adrenal-gland;Amygdala-Adrenal-gland	0	0	1	0	1	1
chr1	248607768	248607769	1	1	Amygdala-Adrenal-gland	0	0	0	0	0	1
chr1	248607776	248607777	1	2	Hippocampus-Adrenal-gland;Amygdala-Adrenal-gland	0	0	0	0	1	1
chr1	248607782	248607783	1	2	Hippocampus-Adrenal-gland;Amygdala-Adrenal-gland	0	0	0	0	1	1
chr1	254078776	254078777	1	1	Hypothalamus-Adrenal-gland	0	0	1	0	0	0
chr1	254078778	254078779	1	2	Hypothalamus-Adrenal-gland;Amygdala-Adrenal-gland	0	0	1	0	0	1
chr1	254268415	254268416	1	2	Hypothalamus-Adrenal-gland;Hippocampus-Adrenal-gland	0	0	1	0	1	0
chr1	254268423	254268424	1	1	Hippocampus-Adrenal-gland	0	0	0	0	1	0
chr1	257276488	257276489	1	3	Hypothalamus-Adrenal-gland;Hippocampus-Adrenal-gland;Amygdala-Adrenal-gland	0	0	1	0	1	1
chr1	258085628	258085629	1	2	Hypothalamus-Adrenal-gland;Hippocampus-Adrenal-gland	0	0	1	0	1	0
chr1	258085630	258085631	1	3	Hypothalamus-Adrenal-gland;Hippocampus-Adrenal-gland;Amygdala-Adrenal-gland	0	0	1	0	1	1
chr1	258085645	258085646	1	2	Hippocampus-Adrenal-gland;Amygdala-Adrenal-gland	0	0	0	0	1	1
chr1	258085661	258085662	1	3	Hypothalamus-Adrenal-gland;Hippocampus-Adrenal-gland;Amygdala-Adrenal-gland	0	0	1	0	1	1
chr1	259544066	259544067	1	1	Amygdala-Adrenal-gland	0	0	0	0	0	1
chr1	260954586	260954587	1	1	Hippocampus-Adrenal-gland	0	0	0	0	1	0
chr1	260954625	260954626	1	3	Hypothalamus-Adrenal-gland;Hippocampus-Adrenal-gland;Amygdala-Adrenal-gland	0	0	1	0	1	1
chr1	260954632	260954633	1	2	Hippocampus-Adrenal-gland;Amygdala-Adrenal-gland	0	0	0	0	1	1
chr1	261682960	261682961	1	3	Hypothalamus-Adrenal-gland;Hippocampus-Adrenal-gland;Amygdala-Adrenal-gland	0	0	1	0	1	1
chr1	261682967	261682968	1	2	Hypothalamus-Adrenal-gland;Amygdala-Adrenal-gland	0	0	1	0	0	1
chr1	261682972	261682973	1	3	Hypothalamus-Adrenal-gland;Hippocampus-Adrenal-gland;Amygdala-Adrenal-gland	0	0	1	0	1	1
chr1	262308766	262308767	1	2	Hypothalamus-Adrenal-gland;Hippocampus-Adrenal-gland	0	0	1	0	1	0
chr1	262308767	262308768	1	2	Hypothalamus-Adrenal-gland;Amygdala-Adrenal-gland	0	0	1	0	0	1
chr1	262308792	262308793	1	3	Hypothalamus-Adrenal-gland;Hippocampus-Adrenal-gland;Amygdala-Adrenal-gland	0	0	1	0	1	1
chr1	262308793	262308794	1	1	Hypothalamus-Adrenal-gland	0	0	1	0	0	0
chr1	262308800	262308801	1	2	Hippocampus-Adrenal-gland;Amygdala-Adrenal-gland	0	0	0	0	1	1
chr1	262313288	262313289	1	3	Hypothalamus-Adrenal-gland;Hippocampus-Adrenal-gland;Amygdala-Adrenal-gland	0	0	1	0	1	1
chr1	262313294	262313295	1	3	Hypothalamus-Adrenal-gland;Hippocampus-Adrenal-gland;Amygdala-Adrenal-gland	0	0	1	0	1	1
chr1	262313323	262313324	1	3	Hypothalamus-Adrenal-gland;Hippocampus-Adrenal-gland;Amygdala-Adrenal-gland	0	0	1	0	1	1
chr1	262313326	262313327	1	3	Hypothalamus-Adrenal-gland;Hippocampus-Adrenal-gland;Amygdala-Adrenal-gland	0	0	1	0	1	1
chr1	262313329	262313330	1	3	Hypothalamus-Adrenal-gland;Hippocampus-Adrenal-gland;Amygdala-Adrenal-gland	0	0	1	0	1	1
chr1	262313331	262313332	1	3	Hypothalamus-Adrenal-gland;Hippocampus-Adrenal-gland;Amygdala-Adrenal-gland	0	0	1	0	1	1
chr1	262313333	262313334	1	3	Hypothalamus-Adrenal-gland;Hippocampus-Adrenal-gland;Amygdala-Adrenal-gland	0	0	1	0	1	1
chr1	262313347	262313348	1	3	Hypothalamus-Adrenal-gland;Hippocampus-Adrenal-gland;Amygdala-Adrenal-gland	0	0	1	0	1	1
chr1	262313354	262313355	1	3	Hypothalamus-Adrenal-gland;Hippocampus-Adrenal-gland;Amygdala-Adrenal-gland	0	0	1	0	1	1
chr1	262313356	262313357	1	3	Hypothalamus-Adrenal-gland;Hippocampus-Adrenal-gland;Amygdala-Adrenal-gland	0	0	1	0	1	1
chr1	262319197	262319198	1	2	Hypothalamus-Adrenal-gland;Hippocampus-Adrenal-gland	0	0	1	0	1	0
chr1	262319782	262319783	1	3	Hypothalamus-Adrenal-gland;Hippocampus-Adrenal-gland;Amygdala-Adrenal-gland	0	0	1	0	1	1
chr1	262319784	262319785	1	3	Hypothalamus-Adrenal-gland;Hippocampus-Adrenal-gland;Amygdala-Adrenal-gland	0	0	1	0	1	1
chr1	262319786	262319787	1	2	Hippocampus-Adrenal-gland;Amygdala-Adrenal-gland	0	0	0	0	1	1
chr1	262319810	262319811	1	3	Hypothalamus-Adrenal-gland;Hippocampus-Adrenal-gland;Amygdala-Adrenal-gland	0	0	1	0	1	1
chr1	264294494	264294497	3	5	Hypotalamus-Amygdala;Hypothalamus-Adrenal-gland;Hippocampus-Amygdala;Hippocampus-Adrenal-gland;Amygdala-Adrenal-gland	1	0	1	1	1	1
chr1	264294498	264294499	1	5	Hypotalamus-Amygdala;Hypothalamus-Adrenal-gland;Hippocampus-Amygdala;Hippocampus-Adrenal-gland;Amygdala-Adrenal-gland	1	0	1	1	1	1
chr1	264294502	264294503	1	6	Hypotalamus-Amygdala;Hypothalamus-Hippocampus;Hypothalamus-Adrenal-gland;Hippocampus-Amygdala;Hippocampus-Adrenal-gland;Amygdala-Adrenal-gland	1	1	1	1	1	1
chr1	264294503	264294504	1	5	Hypotalamus-Amygdala;Hypothalamus-Adrenal-gland;Hippocampus-Amygdala;Hippocampus-Adrenal-gland;Amygdala-Adrenal-gland	1	0	1	1	1	1
chr1	264294506	264294508	2	5	Hypotalamus-Amygdala;Hypothalamus-Adrenal-gland;Hippocampus-Amygdala;Hippocampus-Adrenal-gland;Amygdala-Adrenal-gland	1	0	1	1	1	1
chr1	264294509	264294511	2	5	Hypotalamus-Amygdala;Hypothalamus-Adrenal-gland;Hippocampus-Amygdala;Hippocampus-Adrenal-gland;Amygdala-Adrenal-gland	1	0	1	1	1	1
chr1	264294520	264294522	2	5	Hypotalamus-Amygdala;Hypothalamus-Adrenal-gland;Hippocampus-Amygdala;Hippocampus-Adrenal-gland;Amygdala-Adrenal-gland	1	0	1	1	1	1
chr1	264294522	264294523	1	4	Hypotalamus-Amygdala;Hypothalamus-Adrenal-gland;Hippocampus-Amygdala;Amygdala-Adrenal-gland	1	0	1	1	0	1
chr1	264294526	264294527	1	5	Hypotalamus-Amygdala;Hypothalamus-Adrenal-gland;Hippocampus-Amygdala;Hippocampus-Adrenal-gland;Amygdala-Adrenal-gland	1	0	1	1	1	1
chr1	264294541	264294542	1	4	Hypotalamus-Amygdala;Hypothalamus-Adrenal-gland;Hippocampus-Amygdala;Amygdala-Adrenal-gland	1	0	1	1	0	1
chr1	264294544	264294545	1	3	Hypothalamus-Adrenal-gland;Hippocampus-Amygdala;Amygdala-Adrenal-gland	0	0	1	1	0	1
chr1	264294694	264294695	1	3	Hypothalamus-Adrenal-gland;Hippocampus-Amygdala;Amygdala-Adrenal-gland	0	0	1	1	0	1
chr1	264294696	264294697	1	5	Hypotalamus-Amygdala;Hypothalamus-Adrenal-gland;Hippocampus-Amygdala;Hippocampus-Adrenal-gland;Amygdala-Adrenal-gland	1	0	1	1	1	1
chr1	264294701	264294702	1	6	Hypotalamus-Amygdala;Hypothalamus-Hippocampus;Hypothalamus-Adrenal-gland;Hippocampus-Amygdala;Hippocampus-Adrenal-gland;Amygdala-Adrenal-gland	1	1	1	1	1	1
chr1	264294705	264294706	1	5	Hypotalamus-Amygdala;Hypothalamus-Adrenal-gland;Hippocampus-Amygdala;Hippocampus-Adrenal-gland;Amygdala-Adrenal-gland	1	0	1	1	1	1
chr1	264294708	264294709	1	4	Hypotalamus-Amygdala;Hypothalamus-Adrenal-gland;Hippocampus-Amygdala;Amygdala-Adrenal-gland	1	0	1	1	0	1
chr1	264294716	264294717	1	4	Hypotalamus-Amygdala;Hypothalamus-Adrenal-gland;Hippocampus-Amygdala;Amygdala-Adrenal-gland	1	0	1	1	0	1
chr1	264294728	264294729	1	6	Hypotalamus-Amygdala;Hypothalamus-Hippocampus;Hypothalamus-Adrenal-gland;Hippocampus-Amygdala;Hippocampus-Adrenal-gland;Amygdala-Adrenal-gland	1	1	1	1	1	1
chr1	264294730	264294731	1	5	Hypotalamus-Amygdala;Hypothalamus-Adrenal-gland;Hippocampus-Amygdala;Hippocampus-Adrenal-gland;Amygdala-Adrenal-gland	1	0	1	1	1	1
chr1	264294734	264294735	1	4	Hypotalamus-Amygdala;Hypothalamus-Adrenal-gland;Hippocampus-Amygdala;Amygdala-Adrenal-gland	1	0	1	1	0	1
chr1	264294736	264294737	1	4	Hypotalamus-Amygdala;Hypothalamus-Adrenal-gland;Hippocampus-Amygdala;Amygdala-Adrenal-gland	1	0	1	1	0	1
chr1	264294744	264294745	1	5	Hypotalamus-Amygdala;Hypothalamus-Adrenal-gland;Hippocampus-Amygdala;Hippocampus-Adrenal-gland;Amygdala-Adrenal-gland	1	0	1	1	1	1
chr1	264294746	264294747	1	4	Hypotalamus-Amygdala;Hypothalamus-Adrenal-gland;Hippocampus-Amygdala;Amygdala-Adrenal-gland	1	0	1	1	0	1
chr1	264906037	264906038	1	5	Hypotalamus-Amygdala;Hypothalamus-Hippocampus;Hypothalamus-Adrenal-gland;Hippocampus-Adrenal-gland;Amygdala-Adrenal-gland	1	1	1	0	1	1
chr1	264906055	264906056	1	5	Hypotalamus-Amygdala;Hypothalamus-Hippocampus;Hypothalamus-Adrenal-gland;Hippocampus-Adrenal-gland;Amygdala-Adrenal-gland	1	1	1	0	1	1
chr1	264906574	264906575	1	1	Amygdala-Adrenal-gland	0	0	0	0	0	1
chr1	265310148	265310149	1	4	Hypothalamus-Hippocampus;Hypothalamus-Adrenal-gland;Hippocampus-Adrenal-gland;Amygdala-Adrenal-gland	0	1	1	0	1	1
chr1	265310150	265310151	1	3	Hypothalamus-Adrenal-gland;Hippocampus-Adrenal-gland;Amygdala-Adrenal-gland	0	0	1	0	1	1
chr1	265310153	265310154	1	5	Hypotalamus-Amygdala;Hypothalamus-Hippocampus;Hypothalamus-Adrenal-gland;Hippocampus-Adrenal-gland;Amygdala-Adrenal-gland	1	1	1	0	1	1
chr1	265310174	265310175	1	5	Hypotalamus-Amygdala;Hypothalamus-Hippocampus;Hypothalamus-Adrenal-gland;Hippocampus-Adrenal-gland;Amygdala-Adrenal-gland	1	1	1	0	1	1
chr1	265310178	265310179	1	4	Hypothalamus-Hippocampus;Hypothalamus-Adrenal-gland;Hippocampus-Adrenal-gland;Amygdala-Adrenal-gland	0	1	1	0	1	1
chr1	265569663	265569664	1	3	Hypothalamus-Adrenal-gland;Hippocampus-Adrenal-gland;Amygdala-Adrenal-gland	0	0	1	0	1	1
chr1	265569680	265569681	1	5	Hypotalamus-Amygdala;Hypothalamus-Hippocampus;Hypothalamus-Adrenal-gland;Hippocampus-Adrenal-gland;Amygdala-Adrenal-gland	1	1	1	0	1	1
chr1	267212188	267212189	1	1	Amygdala-Adrenal-gland	0	0	0	0	0	1
chr1	267212195	267212196	1	1	Hypotalamus-Amygdala	1	0	0	0	0	0
chr1	267212209	267212210	1	1	Hippocampus-Adrenal-gland	0	0	0	0	1	0
chr1	267212498	267212499	1	3	Hypotalamus-Amygdala;Hippocampus-Adrenal-gland;Amygdala-Adrenal-gland	1	0	0	0	1	1
chr1	267218831	267218832	1	3	Hypotalamus-Amygdala;Hypothalamus-Hippocampus;Hypothalamus-Adrenal-gland	1	1	1	0	0	0
chr1	267218840	267218841	1	2	Hypotalamus-Amygdala;Hypothalamus-Adrenal-gland	1	0	1	0	0	0
chr1	267218843	267218844	1	1	Hypothalamus-Adrenal-gland	0	0	1	0	0	0
chr1	268027520	268027521	1	2	Hippocampus-Adrenal-gland;Amygdala-Adrenal-gland	0	0	0	0	1	1
chr1	268589619	268589620	1	3	Hypothalamus-Adrenal-gland;Hippocampus-Adrenal-gland;Amygdala-Adrenal-gland	0	0	1	0	1	1
chr1	268589638	268589639	1	3	Hypothalamus-Adrenal-gland;Hippocampus-Adrenal-gland;Amygdala-Adrenal-gland	0	0	1	0	1	1
chr1	268589642	268589643	1	1	Hypothalamus-Adrenal-gland	0	0	1	0	0	0
chr1	269423734	269423735	1	1	Hypothalamus-Hippocampus	0	1	0	0	0	0
chr1	270722713	270722714	1	4	Hypothalamus-Adrenal-gland;Hippocampus-Amygdala;Hippocampus-Adrenal-gland;Amygdala-Adrenal-gland	0	0	1	1	1	1
chr1	270722723	270722724	1	5	Hypotalamus-Amygdala;Hypothalamus-Adrenal-gland;Hippocampus-Amygdala;Hippocampus-Adrenal-gland;Amygdala-Adrenal-gland	1	0	1	1	1	1
chr1	270722751	270722752	1	3	Hypothalamus-Adrenal-gland;Hippocampus-Amygdala;Amygdala-Adrenal-gland	0	0	1	1	0	1
chr1	270722754	270722755	1	3	Hypothalamus-Adrenal-gland;Hippocampus-Amygdala;Amygdala-Adrenal-gland	0	0	1	1	0	1
chr1	270722757	270722758	1	4	Hypothalamus-Adrenal-gland;Hippocampus-Amygdala;Hippocampus-Adrenal-gland;Amygdala-Adrenal-gland	0	0	1	1	1	1
chr1	270722761	270722762	1	3	Hypothalamus-Adrenal-gland;Hippocampus-Amygdala;Amygdala-Adrenal-gland	0	0	1	1	0	1
chr1	270722769	270722770	1	4	Hypothalamus-Adrenal-gland;Hippocampus-Amygdala;Hippocampus-Adrenal-gland;Amygdala-Adrenal-gland	0	0	1	1	1	1
chr1	270722805	270722806	1	3	Hypothalamus-Adrenal-gland;Hippocampus-Amygdala;Amygdala-Adrenal-gland	0	0	1	1	0	1
chr1	270722812	270722813	1	2	Hypothalamus-Adrenal-gland;Amygdala-Adrenal-gland	0	0	1	0	0	1
chr1	270722815	270722816	1	4	Hypothalamus-Adrenal-gland;Hippocampus-Amygdala;Hippocampus-Adrenal-gland;Amygdala-Adrenal-gland	0	0	1	1	1	1
chr1	270722819	270722820	1	4	Hypotalamus-Amygdala;Hypothalamus-Adrenal-gland;Hippocampus-Amygdala;Amygdala-Adrenal-gland	1	0	1	1	0	1
chr1	270722822	270722823	1	5	Hypotalamus-Amygdala;Hypothalamus-Adrenal-gland;Hippocampus-Amygdala;Hippocampus-Adrenal-gland;Amygdala-Adrenal-gland	1	0	1	1	1	1
chr1	270722826	270722827	1	4	Hypothalamus-Adrenal-gland;Hippocampus-Amygdala;Hippocampus-Adrenal-gland;Amygdala-Adrenal-gland	0	0	1	1	1	1
chr1	270722831	270722832	1	5	Hypotalamus-Amygdala;Hypothalamus-Adrenal-gland;Hippocampus-Amygdala;Hippocampus-Adrenal-gland;Amygdala-Adrenal-gland	1	0	1	1	1	1
chr1	270722840	270722841	1	3	Hypothalamus-Adrenal-gland;Hippocampus-Amygdala;Amygdala-Adrenal-gland	0	0	1	1	0	1
chr1	270722845	270722846	1	4	Hypotalamus-Amygdala;Hypothalamus-Adrenal-gland;Hippocampus-Amygdala;Amygdala-Adrenal-gland	1	0	1	1	0	1
chr1	270722854	270722855	1	4	Hypothalamus-Adrenal-gland;Hippocampus-Amygdala;Hippocampus-Adrenal-gland;Amygdala-Adrenal-gland	0	0	1	1	1	1
chr1	270722862	270722863	1	1	Hypothalamus-Adrenal-gland	0	0	1	0	0	0
chr1	271509235	271509236	1	1	Hypothalamus-Adrenal-gland	0	0	1	0	0	0
chr1	271509239	271509240	1	3	Hypothalamus-Adrenal-gland;Hippocampus-Adrenal-gland;Amygdala-Adrenal-gland	0	0	1	0	1	1
chr1	272343408	272343409	1	3	Hypothalamus-Adrenal-gland;Hippocampus-Adrenal-gland;Amygdala-Adrenal-gland	0	0	1	0	1	1
chr1	272343417	272343418	1	1	Hippocampus-Adrenal-gland	0	0	0	0	1	0
chr1	272377643	272377644	1	1	Amygdala-Adrenal-gland	0	0	0	0	0	1
chr1	272377672	272377673	1	1	Amygdala-Adrenal-gland	0	0	0	0	0	1
chr1	272377676	272377677	1	1	Amygdala-Adrenal-gland	0	0	0	0	0	1
chr1	272377677	272377678	1	2	Hypothalamus-Adrenal-gland;Amygdala-Adrenal-gland	0	0	1	0	0	1
chr1	272835274	272835275	1	3	Hypothalamus-Adrenal-gland;Hippocampus-Adrenal-gland;Amygdala-Adrenal-gland	0	0	1	0	1	1
chr1	273124364	273124365	1	3	Hypothalamus-Adrenal-gland;Hippocampus-Adrenal-gland;Amygdala-Adrenal-gland	0	0	1	0	1	1
chr1	273124376	273124377	1	3	Hypothalamus-Adrenal-gland;Hippocampus-Adrenal-gland;Amygdala-Adrenal-gland	0	0	1	0	1	1
chr1	273124399	273124400	1	3	Hypothalamus-Adrenal-gland;Hippocampus-Adrenal-gland;Amygdala-Adrenal-gland	0	0	1	0	1	1
chr1	273124401	273124402	1	3	Hypothalamus-Adrenal-gland;Hippocampus-Adrenal-gland;Amygdala-Adrenal-gland	0	0	1	0	1	1
chr1	273143047	273143048	1	3	Hypothalamus-Adrenal-gland;Hippocampus-Adrenal-gland;Amygdala-Adrenal-gland	0	0	1	0	1	1
chr1	273143076	273143077	1	4	Hypothalamus-Hippocampus;Hypothalamus-Adrenal-gland;Hippocampus-Adrenal-gland;Amygdala-Adrenal-gland	0	1	1	0	1	1
chr1	273143082	273143083	1	4	Hypothalamus-Hippocampus;Hypothalamus-Adrenal-gland;Hippocampus-Adrenal-gland;Amygdala-Adrenal-gland	0	1	1	0	1	1
chr1	273201272	273201273	1	2	Hypothalamus-Hippocampus;Hypothalamus-Adrenal-gland	0	1	1	0	0	0
chr1	273201300	273201301	1	1	Hypothalamus-Adrenal-gland	0	0	1	0	0	0
chr1	273328517	273328518	1	2	Hypothalamus-Adrenal-gland;Amygdala-Adrenal-gland	0	0	1	0	0	1
chr1	273328526	273328527	1	3	Hypothalamus-Adrenal-gland;Hippocampus-Adrenal-gland;Amygdala-Adrenal-gland	0	0	1	0	1	1
chr1	273328530	273328531	1	2	Hypothalamus-Adrenal-gland;Amygdala-Adrenal-gland	0	0	1	0	0	1
chr1	273328540	273328541	1	2	Hypothalamus-Adrenal-gland;Amygdala-Adrenal-gland	0	0	1	0	0	1
chr1	273328543	273328544	1	2	Hypothalamus-Adrenal-gland;Amygdala-Adrenal-gland	0	0	1	0	0	1
chr1	273328554	273328555	1	1	Hypothalamus-Adrenal-gland	0	0	1	0	0	0
chr1	273723266	273723267	1	1	Hypothalamus-Adrenal-gland	0	0	1	0	0	0
chr1	273723293	273723294	1	4	Hypothalamus-Hippocampus;Hypothalamus-Adrenal-gland;Hippocampus-Adrenal-gland;Amygdala-Adrenal-gland	0	1	1	0	1	1
chr1	273728673	273728674	1	3	Hypothalamus-Adrenal-gland;Hippocampus-Adrenal-gland;Amygdala-Adrenal-gland	0	0	1	0	1	1
chr1	273728686	273728687	1	3	Hypothalamus-Adrenal-gland;Hippocampus-Adrenal-gland;Amygdala-Adrenal-gland	0	0	1	0	1	1
chr1	273728698	273728699	1	3	Hypothalamus-Adrenal-gland;Hippocampus-Adrenal-gland;Amygdala-Adrenal-gland	0	0	1	0	1	1
chr1	273793020	273793021	1	3	Hypothalamus-Adrenal-gland;Hippocampus-Adrenal-gland;Amygdala-Adrenal-gland	0	0	1	0	1	1
chr1	273793022	273793023	1	3	Hypothalamus-Adrenal-gland;Hippocampus-Adrenal-gland;Amygdala-Adrenal-gland	0	0	1	0	1	1
[truncated: 3,486 more rows]

## Sheet: S5_Anno_qval<0.01_meCpGs_prom
DNA methylation landscapes from pig’s limbic structures underline regulatory mechanisms relevant for brain plasticity
[truncated: 588 more rows]

[truncated: 10 more sheets: S6_anno_CpGs_2kb, S7_CpGs_GRFs, S8_DMRs_total, S9_Overlaps_DMRs, S10_DMRs_2_PromGenes, S11_DMRs_Brain-Agland, S12_GRFs_brain-Agland, S_13PathwaysBrain-Agland, S14_AME_TFBS, S15_Overlap_TFBS_Hypo-Hippo]
